# Supplementary material for: Microarray and comparative genomics-based identification of genes and gene regulatory regions of the mouse immune system
Source: BMC Genomics. 2004 Oct 25;5:82. doi: 10.1186/1471-2164-5-82 (PMC534115; doi:10.1186/1471-2164-5-82)
Supplement: Additional File 1 — List and annotation of 360 expressed sequences ("immune genes"). [file 1471-2164-5-82-S1.xls]

## Sheet: Sheet1
Systematic	GenBank	MGI/LocusLink Symbol (*duplicate)	MGI/LocusLink Gene name	Synonyms	Chromosome	LLID	RefSeq	LLRepProtAcc	Author assigned function	Function based on data from GO, MGI, InterPro, LocusLink, NCBI	UniGene	GoAbr	PCR	GO biological process	GO molecular function	GO cellular component	EnsemblGeneID	chr_name	chr_start	chr_end
420322	BC028248	Col3a1	procollagen, type III, alpha 1	|Ms10w|Col3a1|Col3a-1|MMS10-W|procollagen, type III, alpha 1|minisatellite 10w detected by probe MMS10|;ENSMUSG00000026043	1	12825			adhesion	cellular component|collagen|IEA|GO:0005581|MGD|na//biological process|cell adhesion|IEA|GO:0007155|MGD|na//cellular component|extracellular matrix|IEA|GO:0005578|MGD|na	Mm.147387	extracellular matrix structural constituent|cell adhesion|collagen|extracellular matrix|microfibril|extracellular matrix structural constituent conferring tensile strength activity	Passed	cell adhesion		collagen; extracellular matrix	ENSMUSG00000026043	1	45868661	45906673
598713	NM_007654	Cd72	CD72 antigen	|Ly-m19|Ly-32|Ly-19|Lyb-2|Cd72|CD72 antigen|;	4	12517	NM_007654	NP_031680	adhesion	process: defense response; InterPro: C-type lectin	Mm.88200	sugar binding activity|defense response|integral to membrane|plasma membrane	Passed	defense response	lectin; sugar binding	plasma membrane; integral membrane protein
876033	NM_009151	Selpl	selectin, platelet (p-selectin) ligand	|Selpl|Psgl1|Psgl-1|selectin, platelet (p-selectin) ligand|;	5	20345	NM_009151	NP_033177	adhesion	molecular function|lectin|IEA|GO:0005530|MGD|na//biological process|cell adhesion|IEA|GO:0007155|MGD|na//cellular component|integral membrane protein|IEA|GO:0016021|MGD|na	Mm.22173	cell adhesion molecule activity|cell adhesion|integral to membrane|extracellular space	Passed	cell adhesion	lectin	integral membrane protein
620795	NM_021334	Itgax	integrin alpha X	|N418|Itgax|integrin aX|integrin alpha X|integrin alpha X (Cd11c)|CD11C (p150) alpha polypeptide|;ENSMUSG00000030789	7	16411	NM_021334	NP_067309	adhesion	InterPro: Integrins alpha chain; GO: cell adhesion	Mm.22378	cell adhesion receptor activity|integrin-mediated signaling pathway|cell-matrix adhesion|cell adhesion|integrin complex|integral to membrane|extracellular space	Passed	integrin-mediated signaling pathway			ENSMUSG00000030789	7	117991008	118011579
733903	AK004726	Xlkd1	extra cellular link domain-containing 1	|Xlkd1|1200012G08Rik|extra cellular link domain-containing 1|lymphatic vessel endothelial HA recptor-1,Lyve-1|;ENSMUSG00000030787	7	114332	NM_053247	NP_444477	adhesion	GO: cell adhesion, glycosaminoglycan catabolism; InterPro: Link domain	Mm.10817	hyaluronic acid binding activity|receptor activity|transmembrane receptor activity|glycosaminoglycan catabolism|cell adhesion|integral to membrane|extracellular space|plasma membrane	Passed	glycosaminoglycan catabolism	hyaluronic acid binding	plasma membrane	ENSMUSG00000030787	7	100443038	100455382
621738	BE447539	Cd209b-pending	CD209b antigen	|mSIGNR1|1810030I22Rik|Cd209b-pending|OtB7|CD209b antigen|;	8	69165	NM_026972	NP_081248	adhesion	integral membrane, InterPro: C-type lectin; receptor activity	Mm.175163	sugar binding activity|receptor activity|biological_process unknown|integral to membrane	Passed		lectin	integral membrane protein
808785	NM_008404	Itgb2	integrin beta 2	|Itgb2|Lfa1|2E6|Mac-1 beta|integrin beta 2|macrophage antigen-1 beta|integrin beta 2 (Cd18)|lymphocyte function associated antigen 1|;ENSMUSG00000000290	10	16414	NM_008404	NP_032430	adhesion	cellular component|integrin|IEA|GO:0008305|MGD|na//biological process|development|IEA|GO:0007275|MGD|na//biological process|cell adhesion|IEA|GO:0007155|MGD|na//biological process|cell-matrix adhesion|IEA|GO:0007160|MGD|na//molecular function|cell adhesio	Mm.1137	ATP binding activity|cell adhesion receptor activity|receptor activity|integrin-mediated signaling pathway|cell-matrix adhesion|cell adhesion|development|integrin complex|integral to membrane|extracellular space	Passed	development; cell adhesion; cell-matrix adhesion; integrin-mediated signaling pathway	cell adhesion receptor	integrin; integral membrane protein	ENSMUSG00000000290	10	77995239	78018494
425786	BC011200	Parvg	parvin, gamma	|gamma-parvin|Parvg|parvin, gamma|;ENSMUSG00000022439	15	64099	NM_022321	NP_071716	adhesion	cellular component|cytoskeleton|IEA|GO:0005856|MGD|na//biological process|cell adhesion|IEA|GO:0007155|MGD|na//molecular function|actin binding|IEA|GO:0003779|MGD|na	Mm.202348	actin binding activity|cell adhesion|cytoskeleton	Passed	cell adhesion	actin binding	cytoskeleton	ENSMUSG00000022439	15	85125172	85143381
717722	BC026563	4933402K05Rik	RIKEN cDNA 4933402K05 gene	|AV278559|expressed sequence AV278559|;	19	107321		NP_598913	adhesion	cell adhesion, protein complex assembly	Mm.72243	cell adhesion|protein complex assembly|signal transduction|cytoplasm	Passed
637369	NM_009852	Cd6	CD6 antigen	|Cd6|CD6 antigen|;ENSMUSG00000024670	19	12511	NM_009852	NP_033982	adhesion	cellular component|membrane|IEA|GO:0016020|MGD|na//biological process|cell adhesion|IEA|GO:0007155|MGD|na//cellular component|plasma membrane|IEA|GO:0005886|MGD|na//cellular component|integral membrane protein|IEA|GO:0016021|MGD|na	Mm.34133	scavenger receptor activity|cell adhesion|membrane|integral to membrane|extracellular space|plasma membrane	Passed	cell adhesion		membrane; plasma membrane; integral membrane protein	ENSMUSG00000024670	19	10125345	10166124
336325	NM_010217	Ctgf	connective tissue growth factor	|Ctgf|Fisp12|Hcs24|connective tissue growth factor|fibroblast inducible secreted protein|hypertrophic chondrocyte-specific gene product 24|;ENSMUSG00000019997	10	14219	NM_010217	NP_034347	angiogenesis	biological process|angiogenesis|IDA|GO:0001525|MGD|1888698,9184077,10082563,10446209,11237711//biological process|ossification|IMP|GO:0001503|MGD|1888698,9184077,10082563,10446209,11237711//biological process|cell adhesion|IEA|GO:0007155|MGD|1888698,91840	Mm.1810	insulin-like growth factor binding activity|heparin binding activity|integrin binding activity|integrin-mediated signaling pathway|FGF receptor signaling pathway|ossification|cell-matrix adhesion|cell adhesion|DNA metabolism|extracellular matrix|extracellular|extracellular space|angiogenesis|regulation of cell growth|cell migration	Passed	angiogenesis; ossification; cell adhesion; DNA metabolism; cell migration; cell-matrix adhesion; regulation of cell growth; FGF receptor signaling pathway; integrin-mediated signaling pathway	heparin binding; integrin binding; insulin-like growth factor binding	extracellular; extracellular matrix	ENSMUSG00000019997	10	24532978	24536151
620469	BF179348	AI447904	expressed sequence AI447904	|AI447904|expressed sequence AI447904|;	1	98348			apoptosis	InterPro: HIN-200/IF120x domain; Pyrin domain; death domain	Mm.447
620541	AA174447	Ifi203	interferon activated gene 203, immune response	|Ifi203|interferon activated gene 203|;ENSMUSG00000026536	1	15950	NM_008328	NP_032354	apoptosis	InterPro: apoptotic and inflammatory signaling pathways	Mm.18530	immune response|nucleus	Passed	immune response		nucleus	ENSMUSG00000026536	1	175229898	175251776
764473	NM_133810	Stk17b*	serine/threonine kinase 17b (apoptosis-inducing)	|AI120141|3110009A03Rik|expressed sequence AI120141|;ENSMUSG00000026094	1	98267	NM_133810	NP_598571	apoptosis	InterPro: Serine/Threonine protein kinase, Tyrosine protein kinase	Mm.25559		Passed				ENSMUSG00000026094	1	54315768	54344833
621742	AA177584	Stk17b*	serine/threonine kinase 17b (apoptosis-inducing)		1				apoptosis	LocusLink: serine/threonine kinase 17b (apoptosis-inducing)			Passed
400200	W77521	Stk4	serine/threonine kinase 4	|AI447339|Kas-2|Ysk3|Stk4|serine/threonine kinase 4|STE20-like kinase MST1|Yeast Sps1/Ste20-related kinase 3 (S. cerevisiae)|;	2	58231		NP_067395	apoptosis	mediates the apoptotic effect of Ki-RasG12V	Mm.234472	protein tyrosine kinase activity|ATP binding activity|protein serine/threonine kinase activity|protein binding activity|protein kinase activity|response to heat|protein amino acid phosphorylation|signal transduction|cytoplasm|nucleus|kinase activity|transferase activity	Passed
619418	NM_021897	Trp53inp1	transformation related protein 53 inducible nuclear protein 1	|SIP27|2700057G22Rik|Stinp|SIP18|Teap|Stress induced protein|thymus expressed acidic protein|;ENSMUSG00000028211	4	60599	NM_021897	NP_068697	apoptosis	induction of apoptosis, response to stress	Mm.28708	induction of apoptosis|response to stress|nucleolus|nucleus|apoptosis activator activity	Passed	response to stress; induction of apoptosis	apoptosis activator	nucleus; nucleolus	ENSMUSG00000028211	4	10640327	10658256
597095	NM_031247	Ian4	immune associated nucleotide 4	|2010110D23Rik|Ian4|immune associated nucleotide 4|;	6	83408	NM_031247	NP_112537	apoptosis	encodes a mitochondrial membrane protein belonging to the GTP-binding superfamily	Mm.34232	GTP binding activity|ATP binding activity|mitochondrial outer membrane|integral to membrane	Passed		GTP binding	mitochondrial outer membrane
457532	AK017464	5630400E15Rik	RIKEN cDNA 5630400E15 gene	|5630400E15Rik|RIKEN cDNA 5630400E15 gene|;ENSMUSG00000032009	9	75747			apoptosis	InterPro: PA26 p53-induced protein (sestrin); cell cycle arrest, apoptosis	Mm.44590		Passed				ENSMUSG00000032009	9	14246485	14296171
871226	BC029720	Axud1	AXIN1 up-regulated 1, apoptosis	|URAX1|Axud1|taip-3|AXIN1 up-regulated 1|TGF-beta induced apoptosis protein 3|;	9	215418	NM_153287	NP_695019	apoptosis	apoptosis	Mm.29537	apoptosis|nucleus	Passed
640046	NM_007464	Birc2	baculoviral IAP repeat-containing 2	|Birc2|Api1|MIAP1|apoptosis inhibitor 1|baculoviral IAP repeat-containing 2|;ENSMUSG00000032000	9	11796	NM_007464	NP_031490	apoptosis	biological process|apoptosis|IEA|GO:0006915|MGD|na//cellular component|intracellular|IEA|GO:0005622|MGD|na//biological process|anti-apoptosis|IEA|GO:0006916|MGD|na//molecular function|apoptosis inhibitor|IEA|GO:0008189|MGD|na//molecular function|apoptosis	Mm.2026	apoptosis inhibitor activity|anti-apoptosis|apoptosis|intracellular|apoptosis regulator activity	Passed	apoptosis; anti-apoptosis	apoptosis inhibitor; apoptosis regulator	intracellular	ENSMUSG00000032000	9	7825641	7849969
618272	NM_007609	Casp4	caspase 4, apoptosis-related cysteine protease	|ich-3|Casp4|Caspase-11|Caspl|Casp11|caspase 11|caspase 4, apoptosis-related cysteine protease|;ENSMUSG00000033538	9	12363	NM_007609	NP_031635	apoptosis	apoptosis, induction of apoptosis	Mm.1569	caspase activity|cysteine-type peptidase activity|induction of apoptosis|proteolysis and peptidolysis|apoptosis|intracellular|apoptosis regulator activity|hydrolase activity	Passed	apoptosis; induction of apoptosis; proteolysis and peptidolysis	caspase; hydrolase; apoptosis regulator; cysteine-type peptidase	intracellular	ENSMUSG00000033538	9	5235906	5263755
422477	NM_025858	Scotin-pending	scotin gene	|6430628I05Rik|Scotin-pending|2310008D10Rik|scotin gene|;ENSMUSG00000025647	9	66940	NM_025858; NM_026381	NP_080657	apoptosis	apoptotic program, induction of apoptosis	Mm.196533	apoptotic program|induction of apoptosis|nuclear membrane|endoplasmic reticulum|integral to membrane|apoptosis activator activity	Passed				ENSMUSG00000025647	9	110036948	110055974
622624	NM_007870	Dnase1l3	deoxyribonuclease 1-like 3	|Dnase1l3|deoxyribonuclease 1-like 3|;ENSMUSG00000025279	14	13421	NM_007870	NP_031896	apoptosis	cellular component|nucleus|IEA|GO:0005634|MGD|na//molecular function|nuclease|IEA|GO:0004518|MGD|na//biological process|apoptosis|IEA|GO:0006915|MGD|na//molecular function|hydrolase|IEA|GO:0016787|MGD|na//molecular function|DNA binding|IEA|GO:0003677|MGD|	Mm.10287	nuclease activity|deoxyribonuclease activity|endonuclease activity|DNA binding activity|DNA fragmentation|apoptosis|extracellular space|nucleus|DNA catabolism|hydrolase activity	Passed	apoptosis; DNA catabolism	nuclease; hydrolase; DNA binding; endonuclease; deoxyribonuclease	nucleus	ENSMUSG00000025279	14	3253922	3281722
336783	NM_019955	Ripk3	receptor-interacting serine-threonine kinase 3	|Rip3|Ripk3|2610528K09Rik|receptor-interacting serine-threonine kinase 3|receptor interacting protein 3|;ENSMUSG00000022221	14	56532	NM_019955	NP_064339	apoptosis	biological process|apoptosis|IEA|:0006915|MGD|10490590//molecular function|ATP binding|IEA|:0005524|MGD|10490590//molecular function|transferase|IEA|:0016740|MGD|10490590//cellular component|intracellular|IDA|:0005622|MGD|10490590//molecular function|prot	Mm.46612	NF-kappaB-inducing kinase activity|protein tyrosine kinase activity|ATP binding activity|protein serine/threonine kinase activity|protein kinase activity|NIK-I-kappaB/NF-kappaB cascade|induction of apoptosis|protein amino acid phosphorylation|apoptosis|intracellular|transferase activity	Passed	apoptosis; induction of apoptosis; NIK-I-kappaB/NF-kappaB cascade; protein amino acid phosphorylation	ATP binding; transferase; protein kinase; protein tyrosine kinase; NF-kappaB-inducing kinase; protein serine/threonine kinase	intracellular	ENSMUSG00000022221	14	46874100	46877960
480492	BC010510	Biklk	Bcl2-interacting killer-like	|Blk|Biklk|Bcl2-interacting killer-like|;	15	12124	NM_007546	NP_031572	apoptosis	BH3-containing; interacts with Bcl-2, Bcl-xL, death agonist	Mm.17912	protein modification|tubulinyl-tyrosine ligase activity|ligase activity	Passed	protein modification	ligase; tubulinyl-tyrosine ligase
596231	AA122443	4733401O11Rik	RIKEN cDNA 4733401O11 gene		1				cell cycle	LocusLink: Chromosome segregation ATPases			Multiple Bands
444918	NM_008567	Mcm6	mini chromosome maintenance deficient 6 (S. cerevisiae)	|ASP-l1|MCM6|Mcmd6|mini chromosome maintenance deficient 6 (S. cerevisiae)|;ENSMUSG00000026355	1	17219	NM_008567	NP_032593	cell cycle	cell cycle, DNA replication	Mm.4933	DNA dependent ATPase activity|ATP binding activity|DNA binding activity|cell cycle|DNA replication|DNA replication initiation|regulation of transcription, DNA-dependent|nucleus	Passed	cell cycle; DNA replication; DNA replication initiation; regulation of transcription, DNA-dependent	ATP binding; DNA binding; DNA dependent adenosinetriphosphatase	nucleus	ENSMUSG00000026355	1	129122233	129150352
622574	AV284523	Sp100	nuclear antigen Sp100	|Sp100|A430075G10Rik|nuclear antigen Sp100|;	1	20684		NP_038701	cell cycle	process: chromosome organization and biogenesis; Sp100	Mm.8551	DNA binding activity|chromosome organization and biogenesis (sensu Eukarya)|chromosome|nucleus	Passed
427239	NM_008652	Mybl2	myeloblastosis oncogene-like 2	|Mybl2|Bmyb|myeloblastosis oncogene-like 2|;ENSMUSG00000017861	2	17865	NM_008652	NP_032678	cell cycle	cellular component|nucleus|IEA|GO:0005634|MGD|na//molecular function|DNA binding|IEA|GO:0003677|MGD|na//cellular component|intracellular|IEA|GO:0005622|MGD|na//biological process|regulation of cell cycle|IEA|GO:0000074|MGD|na//biological process|cell grow	Mm.4594	DNA binding activity|cell growth and/or maintenance|regulation of transcription, DNA-dependent|regulation of cell cycle|intracellular|nucleus	Passed	regulation of cell cycle; cell growth and/or maintenance; regulation of transcription, DNA-dependent	DNA binding	nucleus; intracellular	ENSMUSG00000017861	2	163985886	164011687
579735	NM_011045	Pcna	proliferating cell nuclear antigen	|Pcna|proliferating cell nuclear antigen|;ENSMUSG00000027342	2	18538	NM_011045	NP_035175	cell cycle	cellular component|nucleus|IDA|GO:0005634|MGD|12203718//cellular component|nucleus|IEA|GO:0005634|MGD|12203718//molecular function|DNA binding|IEA|GO:0003677|MGD|12203718//biological process|DNA replication|IEA|GO:0006260|MGD|12203718//biological process|	Mm.7141	DNA binding activity|regulation of DNA replication|DNA replication|delta-DNA polymerase cofactor complex|nucleus|DNA polymerase processivity factor activity	Passed	DNA replication; regulation of DNA replication	DNA binding; DNA polymerase processivity factor	nucleus; delta-DNA polymerase cofactor	ENSMUSG00000027342	2	133251836	133253624
577488	BC005803	2610510H01Rik	RIKEN cDNA 2610510H01 gene	|2610510H01Rik|2610529N02Rik|RIKEN cDNA 2610510H01 gene|;ENSMUSG00000040945	4	108911			cell cycle	InterPro: Regulator of chromosome condensation, RCC1	Mm.253		Passed				ENSMUSG00000040945	4	138443358	138456821
441216	NM_033566	Smarcf1	SWI/SNF related, matrix associated, actin dependent regulator of chromatin, subfamily f, member 1	|1110030E03Rik|Smarcf1|Osa1|SWI/SNF related, matrix associated, actin dependent regulator of chromatin, subfamily f, member 1|;ENSMUSG00000007880	4	93760	NM_033566	NP_291044	cell cycle	GO: establishment and/or maintenance of chromatin architecture	Mm.22478	DNA binding activity|establishment and/or maintenance of chromatin architecture|intracellular|nucleus|SWI/SNF complex	Passed	establishment and/or maintenance of chromatin architecture		nucleus; SWI/SNF complex	ENSMUSG00000007880	4	131248476	131291473
480852	NM_008568	Mcm7	mini chromosome maintenance deficient 7 (S. cerevisiae)	|Mcm7|Mcmd7|mCDC47|mini chromosome maintenance deficient 7 (S. cerevisiae)|;	5	17220	NM_008568	NP_032594	cell cycle	cell cycle, DNA replication	Mm.18923	DNA dependent ATPase activity|nucleotide binding activity|ATP binding activity|DNA binding activity|cell cycle|DNA replication|DNA replication initiation|regulation of transcription, DNA-dependent|nucleus	Passed	cell cycle; DNA replication; DNA replication initiation; regulation of transcription, DNA-dependent	ATP binding; DNA binding; DNA dependent adenosinetriphosphatase	nucleus
642467	NM_011524	Tacc3	transforming, acidic coiled-coil containing protein 3	|Tacc3|Aint|Arnt interacting protein|transforming, acidic coiled-coil containing protein 3|;ENSMUSG00000037313	5	21335	NM_011524	NP_035654	cell cycle	cellular component|cytoplasm|IDA|GO:0005737|MGD|11025203,11847113//cellular component|centrosome|IDA|GO:0005813|MGD|11025203,11847113//biological process|hemopoiesis|IMP|GO:0030097|MGD|11025203,11847113//biological process|response to stress|IDA|GO:000695	Mm.27836	transcription factor binding activity, cytoplasmic sequestering|response to stress|regulation of cell cycle|centrosome|cytoplasm|hemopoiesis	Passed	hemopoiesis; response to stress; regulation of cell cycle	transcription factor, cytoplasmic sequestering	cytoplasm; centrosome	ENSMUSG00000037313	5	32358308	32371690
573807	NM_145571	4022402H07Rik	RIKEN cDNA 4022402H07 gene	|LOC232157|similar to CG4946 gene product|;ENSMUSG00000034857	6	232157	NM_145571	NP_663546	cell cycle	InterPro: Mob1/phocein family	Mm.29500		Passed				ENSMUSG00000034857	6	84215000	84231766
441229	NM_008564	Mcm2	mini chromosome maintenance deficient 2 (S. cerevisiae)	|Mcm2|Mcmd2|CDCL1|BM28|mini chromosome maintenance deficient 2 (S. cerevisiae)|;ENSMUSG00000002870	6	17216	NM_008564	NP_032590	cell cycle	cell cycle, DNA replication	Mm.16711	DNA dependent ATPase activity|ATP binding activity|protein binding activity|DNA binding activity|nucleosome assembly|cell cycle|DNA replication|DNA replication initiation|regulation of transcription, DNA-dependent|nucleus|DNA unwinding	Passed	cell cycle; DNA unwinding; DNA replication; nucleosome assembly; DNA replication initiation; regulation of transcription, DNA-dependent	ATP binding; DNA binding; protein binding; DNA dependent adenosinetriphosphatase	nucleus	ENSMUSG00000002870	6	89753908	89769309
833511	NM_007633	Ccne1	cyclin E1	|Ccne1|cyclin E1|;ENSMUSG00000002068	7	12447	NM_007633	NP_031659	cell cycle	process: cell cycle, regulation of cell cycle; cyclin-dependent protein kinase, intrinsic regulator activity	Mm.16110	cell cycle|regulation of cell cycle|nucleus|cyclin-dependent protein kinase, regulator activity	Passed	cell cycle; cytokinesis; regulation of cell cycle	cyclin-dependent protein kinase, regulator	nucleus	ENSMUSG00000002068	7	28627925	28636455
475443	BC026649	E2f4	E2F transcription factor 4	|2010111M04Rik|RIKEN cDNA 2010111M04 gene|E2F transcription factor 4, p107/p130-binding|;ENSMUSG00000014859	8	72062	NM_148952	NP_683754	cell cycle	biological process|cell cycle	Mm.34554	DNA binding activity|transcription factor activity|cell cycle|regulation of transcription, DNA-dependent|regulation of cell cycle|transcription factor complex|nucleus	Passed				ENSMUSG00000014859	8	105142327	105149107
466047	NM_008566	Mcm5	mini chromosome maintenance deficient 5 (S. cerevisiae)	|mCDC46|mCD46|Mcm5|P1-CDC46|Mcmd5|DNA replication licensing factor|mini chromosome maintenance deficient 5 (S. cerevisiae)|;ENSMUSG00000005410	8	17218	NM_008566	NP_032592	cell cycle	DNA replication, DNA replication initiation	Mm.5048	DNA dependent ATPase activity|ATP binding activity|electron transporter activity|DNA binding activity|electron transport|DNA replication|DNA replication initiation|regulation of transcription, DNA-dependent|nucleus	Passed	DNA replication; DNA replication initiation; regulation of transcription, DNA-dependent	ATP binding; DNA binding; DNA dependent adenosinetriphosphatase	nucleus	ENSMUSG00000005410	8	74662458	74680522
575702	NM_033597	Myb	myeloblastosis oncogene	|MGC18531|Myb|c-myb|myb protein|myeloblastosis oncogene|myeloblastosis proto-oncogene product|;ENSMUSG00000019982	10	17863	NM_010848; NM_033597	NP_291075	cell cycle	cellular component|nucleus|IEA|GO:0005634|MGD|na//molecular function|DNA binding|IEA|GO:0003677|MGD|na//cellular component|intracellular|IEA|GO:0005622|MGD|na//biological process|regulation of cell cycle|IEA|GO:0000074|MGD|na//biological process|cell grow	Mm.1202	DNA binding activity|cell growth and/or maintenance|regulation of transcription, DNA-dependent|regulation of cell cycle|intracellular|nucleus|translation regulator activity	Passed	regulation of cell cycle; cell growth and/or maintenance; regulation of transcription, DNA-dependent	DNA binding	nucleus; intracellular	ENSMUSG00000019982	10	21013821	21050000
746463	NM_008921	Prim1	DNA primase, p49 subunit	|Prim1|DNA primase, p49 subunit|;ENSMUSG00000025395	10	19075	NM_008921	NP_032947	cell cycle	molecular function|DNA primase|IEA|GO:0003896|MGD|na//molecular function|transferase|IEA|GO:0016740|MGD|na//biological process|DNA replication|IEA|GO:0006260|MGD|na//biological process|DNA replication, priming|IEA|GO:0006269|MGD|na//molecular function|DNA	Mm.2903	DNA primase activity|DNA-directed RNA polymerase activity|DNA replication, priming|DNA replication|alpha DNA polymerase:primase complex|transferase activity	Passed	DNA replication; DNA replication, priming	DNA primase; transferase; DNA-directed RNA polymerase	alpha DNA polymerase:primase complex	ENSMUSG00000025395	10	128678185	128693002
421432	AK017523	5730408C10Rik	RIKEN cDNA 5730408C10 gene	|5730408C10Rik|RIKEN cDNA 5730408C10 gene|;ENSMUSG00000040746	11	70510		NP_081721	cell cycle	InterPro: Protease-associated; Znf_ring.RING; found in cyclin related	Mm.29092		Passed				ENSMUSG00000040746	11	71234687	71239236
477516	NM_011799	Cdc6	cell division cycle 6 homolog (S. cerevisiae)	|CDC18L|CDC18(S.pombe)|Cdc6|cell division cycle 18 homolog (S.pombe)-like|cell division cycle 6 homolog (S. cerevisiae)|;ENSMUSG00000017499	11	23834	NM_011799	NP_035929	cell cycle	cell cycle	Mm.20912	nucleotide binding activity|ATP binding activity|cell cycle	Passed	cell cycle	ATP binding		ENSMUSG00000017499	11	99679934	99693676
475451	NM_009387	Tk1	thymidine kinase 1	|Tk-1|Tk1|D530002A18Rik|thymidine kinase 1|;ENSMUSG00000025574	11	21877	NM_009387	NP_033413	cell cycle	molecular function|kinase|IEA|GO:0016301|MGD|na//molecular function|ATP binding|IEA|GO:0005524|MGD|na//molecular function|transferase|IEA|GO:0016740|MGD|na//biological process|DNA metabolism|IEA|GO:0006259|MGD|na//molecular function|thymidine kinase|IEA|G	Mm.2661	thymidine kinase activity|ATP binding activity|DNA metabolism|kinase activity|transferase activity	Passed	DNA metabolism	kinase; ATP binding; transferase; thymidine kinase		ENSMUSG00000025574	11	118725371	118735798
746419	NM_008565	Mcm4	mini chromosome maintenance deficient 4 homolog (S. cerevisiae)	|Mcm4|mcdc21|Mcmd4|mini chromosome maintenance deficient 4 homolog (S. cerevisiae)|;ENSMUSG00000022673	16	17217	NM_008565	NP_032591	cell cycle	DNA replication, DNA replication initiation	Mm.1500	DNA dependent ATPase activity|ATP binding activity|electron transporter activity|DNA binding activity|electron transport|DNA replication|DNA replication initiation|regulation of transcription, DNA-dependent|nucleus	Passed	DNA replication; DNA replication initiation; regulation of transcription, DNA-dependent	ATP binding; DNA binding; DNA dependent adenosinetriphosphatase	nucleus	ENSMUSG00000022673	16	15085619	15098873
476123	NM_008893	Pola2	polymerase (DNA directed), alpha 2	|Pola2|polymerase (DNA directed), alpha 2|DNA polymerase alpha 2, 68 kDa|;ENSMUSG00000024833	19	18969	NM_008893	NP_032919	cell cycle	cellular component|nucleus|IEA|GO:0005634|MGD|na//biological process|DNA replication|IEA|GO:0006260|MGD|na	Mm.320	DNA replication|nucleus	Passed	DNA replication		nucleus	ENSMUSG00000024833	19	4860648	4884417
721409	NM_021365	Xlr4*	X-linked lymphocyte-regulated 4	|Xlr4|X-linked lymphocyte-regulated 4|;ENSMUSG00000031362	X	27083	NM_021365	NP_067340	cell cycle	InterPro:Cor1/Xlr/Xmr conserved region, chromosome core	Mm.104764		Passed				ENSMUSG00000031362	X	56302765	56311275
749907	BB227283	Xlr4*	X-linked lymphocyte regulated gene 4		X				cell cycle	InterPro: Cor1/Xlr/Xmr conserved region; chromosome core in the meiotic prophase chromosomes	Mm.164700		Passed
441346	NM_010849	Myc	myelocytomatosis oncogene	|Niard|Nird|Myc|c-myc|Myc2|myelocytomatosis oncogene|;ENSMUSG00000022346	15	17869	NM_010849	NP_034979	cell cycle	cellular component|nucleus|IEA|GO:0005634|MGD|na//molecular function|DNA binding|IEA|GO:0003677|MGD|na//cellular component|intracellular|IEA|GO:0005622|MGD|na//molecular function|protein binding|IEA|GO:0005515|MGD|na//molecular function|transcription fact	Mm.2444	DNA binding activity|transcription factor activity|cell growth and/or maintenance|regulation of transcription, DNA-dependent|regulation of cell cycle|intracellular|nucleus|translation regulator activity	Passed	regulation of cell cycle; cell growth and/or maintenance; regulation of transcription, DNA-dependent	DNA binding; protein binding; transcription factor	nucleus; intracellular	ENSMUSG00000022346	15	62430329	62435332
475803	NM_008654	Myd116	myeloid differentiation primary response gene 116	|9630030H21|Myd116|myeloid differentiation primary response gene 116|;ENSMUSG00000040435	7	17872	NM_008654	NP_032680	cell differentiation	process: cell differentiation	Mm.4048	cell differentiation	Passed	cell differentiation			ENSMUSG00000040435	7	35096129	35098602
407569	NM_009911	Cxcr4	chemokine (C-X-C) receptor 4	|Cxcr4|CD184|fusin|PB-CKR|Cmkar4|PBSF/SDF-1|LESTR|leukocyte-expressed seven-transmembrane-domain|chemokine (C-X-C) receptor 4|chemokine (C-X-C motif) receptor 4|;ENSMUSG00000036007	1	12767	NM_009911	NP_034041	chemotaxis	chemotaxis	Mm.1401	chemokine receptor activity|G-protein coupled receptor activity|receptor activity|brain development|G-protein coupled receptor protein signaling pathway|chemotaxis|defense response|integral to membrane|C-X-C chemokine receptor activity|regulation of cell migration|rhodopsin-like receptor activity|purinergic nucleotide receptor activity, G-protein coupled	No Amplification	chemotaxis; defense response; G-protein coupled receptor protein signaling pathway	chemokine receptor	membrane; integral membrane protein	ENSMUSG00000036007	1	129380163	129384228
851752	NM_009137	Ccl22	chemokine (C-C motif) ligand 22	|Scya22|MDC|Ccl22|ABCD-1|chemokine (C-C motif) ligand 22|small inducible cytokine subfamily A22|small inducible cytokine subfamily A, member 22|;ENSMUSG00000031779	2	20299	NM_009137	NP_033163	chemotaxis	process: chemotaxis, immune response	Mm.12895	cytokine activity|chemokine activity|chemotaxis|immune response|signal transduction|inflammatory response|extracellular|extracellular space	Passed	chemotaxis; immune response; signal transduction; inflammatory response	cytokine; chemokine	extracellular	ENSMUSG00000031779	8	94552695	94558625
669813	NM_013650	S100a8	S100 calcium binding protein A8 (calgranulin A)	|MRP8|Caga|AI323541|CP-10|S100a8|S100 calcium binding protein A8 (calgranulin A)|;ENSMUSG00000042263	3	20201	NM_013650	NP_038678	chemotaxis	GO: biological process|chemotaxis|IEA|GO:0006935|MGD|na//molecular function|calcium ion binding|IEA|GO:0005509|MGD|na	Mm.21567	calcium ion binding activity|chemotaxis	Passed	chemotaxis	calcium ion binding		ENSMUSG00000042263	3	91513521	91514036
832043	NM_011888	Ccl19	chemokine (C-C motif) ligand 19	|Ccl19|exodus-3|ELC|MIP3B|Scya19|CKb11|EBI-1 ligand chemokine|small inducible cytokine A19|chemokine (C-C motif) ligand 19|EBV-induced molecule 1 ligand chemokine|;ENSMUSG00000005478	4	24047	NM_011888	NP_036018	chemotaxis	process: chemotaxis, immune response	Mm.30205	cytokine activity|chemokine activity|chemotaxis|immune response|inflammatory response|extracellular|extracellular space	Passed	chemotaxis; immune response; inflammatory response	cytokine; chemokine	extracellular	ENSMUSG00000005478	Un	44995664	44997674
597433	NM_018866	Cxcl13	chemokine (C-X-C motif) ligand 13	|BLR1L|Scyb13|BLC|Cxcl13|ANGIE2|BCA-1|B lymphocyte chemoattractant|chemokine (C-X-C motif) ligand 13|small inducible cytokine subfamily B (Cys-X-Cys), member 13|;ENSMUSG00000023078	5	55985	NM_018866	NP_061354	chemotaxis	molecular function|cytokine|IEA|GO:0005125|MGD|na//molecular function|chemokine|IEA|GO:0008009|MGD|na//biological process|chemotaxis|IEA|GO:0006935|MGD|na//cellular component|extracellular|IEA|GO:0005576|MGD|na//biological process|immune response|IEA|GO:0	Mm.10116	cytokine activity|chemokine activity|chemotaxis|immune response|inflammatory response|extracellular	Passed	chemotaxis; immune response; inflammatory response	cytokine; chemokine	extracellular	ENSMUSG00000023078	5	93463290	93467419
749361	NM_009915	Ccr2	chemokine (C-C) receptor 2	|CCR2A|CCR2B|mJE-R|Cmkbr2|Ccr2|CKR2A|CKR2B|CC-CKR-2|MIP-1 alphaR|chemoattractant protein-1 receptor|chemokine (C-C) receptor 2|;ENSMUSG00000035404	9	12772	NM_009915	NP_034045	chemotaxis	process: chemotaxis, immune response	Mm.6272	G-protein coupled receptor activity|protein binding activity|G-protein coupled receptor protein signaling pathway|chemotaxis|humoral immune response|defense response|immune response|inflammatory response|integral to membrane|cellular defense response (sensu Vertebrata)|C-C chemokine receptor activity|cytokine binding activity|hemopoiesis|regulation of cell migration|rhodopsin-like receptor activi…	Passed	chemotaxis; hemopoiesis; immune response; defense response; inflammatory response; humoral immune response; regulation of cell migration; cellular defense response (sensu Vertebrata); G-protein coupled receptor protein signaling pathway	protein binding; cytokine binding; C-C chemokine receptor	membrane; integral membrane protein	ENSMUSG00000035404	9	125527975	125530855
621095	NM_013652	Ccl4	chemokine (C-C motif) ligand 4	|Act-2|Scya4|Ccl4|MIP-1B|Mip1b|AT744.1|MIP-1 beta|small inducible cytokine A4|chemokine (C-C motif) ligand 4|;ENSMUSG00000018930	11	20303	NM_013652	NP_038680	chemotaxis	process: chemotaxis, immune response	Mm.1255	cytokine activity|chemokine activity|chemotaxis|immune response|signal transduction|inflammatory response|extracellular|extracellular space	Passed	chemotaxis; immune response; signal transduction; inflammatory response	cytokine; chemokine	extracellular	ENSMUSG00000018930	11	84315671	84317764
575397	NM_009139	Ccl6	chemokine (C-C motif) ligand 6	|Scya6|Ccl6|c10|MRP-1|small inducible cytokine A6|chemokine (C-C motif) ligand 6|;ENSMUSG00000018927	11	20305	NM_009139	NP_033165	chemotaxis	process: chemotaxis, immune response	Mm.137	cytokine activity|chemokine activity|chemotaxis|immune response|signal transduction|extracellular|extracellular space	Passed	chemotaxis; immune response; signal transduction	cytokine; chemokine	extracellular	ENSMUSG00000018927	11	84241109	84245895
616831	BE911090	Waspip	Wiskott-Aldrich syndrome protein interacting protein	|D2Ertd120e|WIP|Waspip|WASP interacting protein|Wiskott-Aldrich syndrome protein interacting protein|DNA segment, Chr 2, ERATO Doi 120, expressed|;	2	215280		NP_694778	cytoskeleton	process|actin filament-based movement; InterPro Actin-binding WH2	Mm.24110	profilin binding activity|actin binding activity|actin polymerization and/or depolymerization|protein complex assembly|actin cytoskeleton|cellular morphogenesis|actin filament-based movement	Passed
779754	BC016232	Cappa1	capping protein alpha 1	|Cappa1|capping protein alpha 1|;ENSMUSG00000038946	3	12340			cytoskeleton	process: actin cytoskeleton organization and biogenesis	Mm.19142	actin binding activity|structural constituent of cytoskeleton|actin capping protein complex|F-actin capping activity|actin cytoskeleton organization and biogenesis	Passed	actin cytoskeleton organization and biogenesis	actin binding; F-actin capping	actin capping protein	ENSMUSG00000038946	1	106012680	106015630
679563	AJ237586	1110007A06Rik	RIKEN cDNA 1110007A06 gene	|AJ237586|hypothetical protein, clone MTA.D02.090|;	6	79046			cytoskeleton	RING Zn-finger; LisH motif regulation of microtubule dynamics	Mm.28474		Passed
622548	NM_025914	Actr6-pending	ARP6 actin-related protein 6 homolog (yeast)	|Actr6-pending|ArpX|2010200J04Rik|RIKEN cDNA 2010200J04 gene|ARP6 actin-related protein 6 homolog (yeast)|;ENSMUSG00000019948	10	67019	NM_025914	NP_080190	cytoskeleton	process|transport, actin cytoskeleton	Mm.21344	structural molecule activity|transporter activity|receptor activity|structural constituent of cytoskeleton|transport|membrane|cytoskeleton|actin cytoskeleton	Passed				ENSMUSG00000019948	10	89912881	89933158
850164	BC027799	Actr2	ARP2 actin-related protein 2 homolog (yeast)	|MGC36604|4921510D23Rik|MGC:36604|Actr2|D6Ertd746e|ARP2 actin-related protein 2 homolog (yeast)|DNA segment, Chr 6, ERATO Doi 746, expressed|;ENSMUSG00000020152	11	66713	NM_146243	NP_666355	cytoskeleton	actin cytoskeleton, Arp2/3 protein complexprocess: cell motility	Mm.30108	structural molecule activity|structural constituent of cytoskeleton|cell motility|Arp2/3 protein complex|cytoskeleton|actin cytoskeleton	Passed				ENSMUSG00000020152	11	20041623	20089069
777485	NM_033374	Dock2	dedicator of cyto-kinesis 2	|Hch|MBC|CED-5|Dock2|dedicator of cyto-kinesis 2|;	11	94176	NM_033374	NP_203538	cytoskeleton	process: cytoskeleton organization and biogenesis; InterPro: SH3 domain	Mm.2173	molecular_function unknown|cytoskeleton organization and biogenesis|chemotaxis|cellular_component unknown	Passed	chemotaxis; cytoskeleton organization and biogenesis
573285	NM_028815	2810403B08Rik	RIKEN cDNA 2810403B08 gene	|2810403B08Rik|4932439K18Rik|RIKEN cDNA 2810403B08 gene|;ENSMUSG00000022604	16	74201	NM_028815	NP_083091	cytoskeleton	protein has calmodulin-binding region; Leucine-rich repeats	Mm.48211		Passed				ENSMUSG00000022604	16	56079233	56110898
574464	AF356522	Dnahc8 *	dynein, axonemal, heavy chain 8	|Dnahc8|Hst6.7b|P1-Loop|dynein, axon, heavy chain 8|dynein, axonemal, heavy chain 8|;ENSMUSG00000033826	17	13417			cytoskeleton	molecular function|axonemal motor|IEA|GO:0003775|MGD|na//cellular component|axonemal dynein|IEA|GO:0005858|MGD|na//biological process|microtubule-based movement|IEA|GO:0007018|MGD|na	Mm.108242	axonemal motor activity|nucleotide binding activity|microtubule motor activity|ATP binding activity|cysteine-type endopeptidase activity|microtubule-based movement|proteolysis and peptidolysis|axonemal dynein complex|dynein ATPase activity|dynein complex	Passed	microtubule-based movement	axonemal motor	axonemal dynein	ENSMUSG00000033826	17	30001683	30090224
718240	BE852123	Dnahc8 *	dynein, axonemal, heavy chain 8	|1700097N02Rik|RIKEN cDNA 1700097N02 gene|;	17	67522			cytoskeleton	process: microtubule-based movement, proteolysis and peptidolysis	Mm.2799		Passed
407096	NM_010016	Daf1	decay accelerating factor 1	|Daf-GPI|complement-glycosylphosphatidylinositol|GPI-DAF|CD55|Daf1|decay accelerating factor 1|;ENSMUSG00000026399	1	13136	NM_010016	NP_034146	defense	process: complement activation	Mm.101591	complement activation, classical pathway|membrane|integral to membrane|extracellular space	Passed	complement activation, classical pathway		membrane	ENSMUSG00000026399	1	131270966	131293451
475840	NM_010877	Ncf2	neutrophil cytosolic factor 2	|p67phox|NOXA2|Ncf2|Ncf-2|neutrophil cytosolic factor 2|NADPH oxidase subunit (67kDa)|NADPH oxidase subunit (67 kD)|;ENSMUSG00000026480	1	17970	NM_010877	NP_035007	defense	process: NADPH catabolism, superoxide metabolism	Mm.10729		Passed				ENSMUSG00000026480	1	153741711	153770030
618199	AA175243	Zbp1	Z-DNA binding protein 1	|mZaDLM|2010010H03Rik|Dlm1|Zbp1|Z-DNA binding protein 1|tumor stroma and activated macrophage protein DLM-1|;ENSMUSG00000027514	2	58203	NM_021394	NP_067369	defense	InterPro: Double-stranded RNA-specific adenosine deaminase	Mm.116687	double-stranded RNA adenosine deaminase activity|RNA binding activity|DNA binding activity|adenosine deaminase reaction|biological_process unknown|cellular_component unknown|left-handed Z-DNA binding activity	Multiple Bands				ENSMUSG00000027514	2	174436097	174448376
583808	NM_010260	Gbp2	guanylate nucleotide binding protein 2	|Gbp2|guanylate nucleotide binding protein 2|;ENSMUSG00000028270	3	14469	NM_010260	NP_034390	defense	InterPro: Guanylate-binding protein, anti-viral induced by interferon	Mm.24038	GTPase activity|GTP binding activity|ATP binding activity|immune response|biological_process unknown|cellular_component unknown	Passed		GTPase		ENSMUSG00000028270	3	143130376	143147723
426010	NM_007574	C1qg	complement component 1, q subcomponent, c polypeptide	|C1qc|C1qg|complement component 1, q subcomponent, c polypeptide|complement component 1, q subcomponent, gamma polypeptide|;ENSMUSG00000036896	4	12262	NM_007574	NP_031600	defense	complement activation; process defense	Mm.3453	complement activity|complement activation, classical pathway|complement activation|extracellular space|microfibril	Passed	complement activation; complement activation, classical pathway	complement component		ENSMUSG00000036896	4	134479425	134482444
573690	NM_011659	Tnfrsf4	tumor necrosis factor receptor superfamily, member 4	|Ox40|Tnfrsf4|Ly-70|ACT35|CD134|TXGP1L|tax-transcriptionally activated glycoprotein 1|tumor necrosis factor receptor superfamily, member 4|;ENSMUSG00000029075	4	22163	NM_011659	NP_035789	defense	cellular component|plasma membrane|IDA|GO:0005886|MGD|10586044//biological process|cellular defense response|IMP|GO:0006968|MGD|10586044//cellular component|integral membrane protein|IEA|GO:0016021|MGD|10586044	Mm.13885	tumor necrosis factor receptor activity|receptor activity|cellular defense response|integral to membrane|extracellular space|plasma membrane	Multiple Bands	cellular defense response		plasma membrane; integral membrane protein	ENSMUSG00000029075	4	151472121	151475015
596976	NM_011612	Tnfrsf9	tumor necrosis factor receptor superfamily, member 9	|Ly63|ILA|Cd137|CDw137|Tnfrsf9|4-1BB|tumor necrosis factor receptor superfamily, member 9|;ENSMUSG00000028965	4	21942	NM_011612	NP_035742	defense	cellular component|plasma membrane|IEA|GO:0005886|MGD|na//biological process|defense response|IEA|GO:0006952|MGD|na//cellular component|integral membrane protein|IEA|GO:0016021|MGD|na	Mm.198677	receptor activity|defense response|integral to membrane|extracellular space|plasma membrane	Passed	defense response		plasma membrane; integral membrane protein	ENSMUSG00000028965	4	146326031	146342547
619723	BC031475	5830443L24Rik	RIKEN cDNA 5830443L24 gene	|5830443L24Rik|RIKEN cDNA 5830443L24 gene|;ENSMUSG00000034438	5	76074		NP_083785	defense	InterPro: Guanylate-binding protein; anti-viral	Mm.23991	GTPase activity|GTP binding activity|immune response	Passed				ENSMUSG00000034438	5	102493818	102498424
871565	NM_009763	Bst1	bone marrow stromal cell antigen 1	|Bst1|Ly65|CD157|114/A10|Bp3|A530073F09|Bsta1|BP-3 alloantigen|bone marrow stromal cell antigen 1|;ENSMUSG00000029082	5	12182	NM_009763	NP_033893	defense	defense response; hydrolase activity, NAD+ nucleosidase activity	Mm.24612	defense response|extracellular space|plasma membrane|NAD+ nucleosidase activity|hydrolase activity	Passed	defense response	hydrolase; NAD+ nucleosidase	plasma membrane	ENSMUSG00000029082	5	42770797	42796539
618992	NM_145227	Oas2	2'-5' oligoadenylate synthetase 2	|Oas2|2'-5' oligoadenylate synthetase 2|2'-5' oligoadenylate synthetase-like 11|;ENSMUSG00000032690	5	246728	NM_145227	NP_660262	defense	process:defense, immune response; InterPro: plays an important role in antiviral action of interferons	Mm.7703	nucleic acid binding activity|RNA binding activity|immune response|transferase activity|nucleotidyltransferase activity	Passed				ENSMUSG00000032690	5	118787507	118806842
575698	NM_011854	Oasl2	2'-5' oligoadenylate synthetase-like 2	|Mmu-OASL|M1204|Oasl2|2'-5' oligoadenylate synthetase-like 2|;ENSMUSG00000029561	5	23962	NM_011854	NP_035984	defense	process:defense, immune response; InterPro: plays an important role in antiviral action of interferons	Mm.27162	nucleic acid binding activity|RNA binding activity|2'-5'-oligoadenylate synthetase activity|transferase activity|nucleotidyltransferase activity	Passed	immune response	RNA binding; transferase; nucleic acid binding; nucleotidyltransferase; 2'-5'-oligoadenylate synthetase		ENSMUSG00000029561	5	112861425	112876692
676176	NM_144938	C1s	complement component 1, s subcomponent	|C1s|MGC37773|complement component 1, s subcomponent|;ENSMUSG00000036681	6	50908	NM_144938	NP_659187	defense	proteolysis and peptidolysis; process defense	Mm.24128	trypsin activity|serine-type endopeptidase activity|peptidase activity|calcium ion binding activity|proteolysis and peptidolysis|extracellular space|chymotrypsin activity|hydrolase activity	Passed				ENSMUSG00000036681	Un	80650323	80651966
749513	AA288274	Klra24-pending	killer cell lectin-like receptor, subfamily A, member 24		6				defense	killer cell lectin-like receptor, subfamily A, member 24	Mm.19967		Passed
598616	NM_010654	Klrd1	killer cell lectin-like receptor, subfamily D, member 1	|Klrd1|CD94|killer cell lectin-like receptor, subfamily D, member 1|;ENSMUSG00000030165	6	16643	NM_010654	NP_034784	defense	molecular function|lectin|IEA|GO:0005530|MGD|na	Mm.8186	sugar binding activity|extracellular space	Passed		lectin		ENSMUSG00000030165	6	130523756	130529041
874030	NM_053109	Ocil-pending	osteoclast inhibitory lectin	|Clr-b|Ocil-pending|osteoclast inhibitory lectin|;	6	93694	NM_053109	NP_444339	defense	GO: cellular defense response (sensu Vertebrata); InterPro: C-type lectin. Type II antifreeze protein	Mm.197536	sugar binding activity|transmembrane receptor activity|integral to membrane|integral to plasma membrane|cellular defense response (sensu Vertebrata)|negative regulation of osteoclast differentiation	Passed	cellular defense response (sensu Vertebrata)	lectin	integral plasma membrane protein
334755	NM_009921	Camp	cathelicidin antimicrobial peptide	|Camp|CAP18|Cnlp|FALL39|MCLP|Cramp|cathelin-like protein|cathelicidin antimicrobial peptide|;ENSMUSG00000038357	9	12796	NM_009921	NP_034051	defense	defense response	Mm.3834	antimicrobial peptide activity|xenobiotic metabolism|defense response|extracellular|extracellular space	Passed	defense response; xenobiotic metabolism	antimicrobial peptide	extracellular	ENSMUSG00000038357	9	110923885	110925954
445929	NM_011157	Prg	proteoglycan, secretory granule	|Sgc|Prg|proteoglycan, secretory granule|;ENSMUSG00000020077	10	19073	NM_011157	NP_035287	defense	component secretory granule	Mm.22194	extracellular space	Passed				ENSMUSG00000020077	10	62513642	62527154
639306	AK004668	Tnfrsf13b	tumor necrosis factor receptor superfamily, member 13b	|Taci|1200009E08Rik|Tnfrsf13b|tumor necrosis factor receptor superfamily, member 13b|transmembrane activator and calcium-modulating and cyclophilin ligand interactor|;ENSMUSG00000010142	11	57916	NM_021349	NP_067324	defense	biological process|immune response|IEA|GO:0006955|MGD|10801128,10920230//biological process|defense response|TAS|GO:0006952|MGD|10801128,10920230//cellular component|integral membrane protein|IEA|GO:0016021|MGD|10801128,10920230//cellular component|integr	Mm.143787	tumor necrosis factor receptor|receptor|defense response|immune response|integral to membrane|integral to plasma membrane	Passed	immune response; defense response		integral membrane protein; integral plasma membrane protein	ENSMUSG00000010142	11	61556446	61579064
636781	NM_013542	Gzmb	granzyme B	|Gzmb|CCP1|Ctla-1|Ctla1|CCP-1/C11|granzyme B|;ENSMUSG00000015437	14	14939	NM_013542	NP_038570	defense	InterPro: Serine protease, trypsin family, cloned from cytotoxic lymphocyes, deficiency causes loss of intracellular killing	Mm.14874	trypsin activity|granzyme B activity|serine-type endopeptidase activity|proteolysis and peptidolysis|apoptosis|extracellular space|chymotrypsin activity|hydrolase activity|cytolysis	Passed	apoptosis; cytolysis; proteolysis and peptidolysis	trypsin; hydrolase; granzyme B; serine-type endopeptidase		ENSMUSG00000015437	14	47369135	47372482
641512	NM_008677	Ncf4	neutrophil cytosolic factor 4	|p40phox|Ncf4|neutrophil cytosolic factor 4|;ENSMUSG00000033358	15	17972	NM_008677	NP_032703	defense	biological process|electron transport|IEA|GO:0006118|MGD|na//biological process|intracellular signaling cascade|IEA|GO:0007242|MGD|na	Mm.2068	electron transport|intracellular signaling cascade	Passed	electron transport; intracellular signaling cascade			ENSMUSG00000033358	15	78958588	78975626
949400	BC006934	Arl6ip2	ADP-ribosylation-like factor 6 interacting protein 2	|Arl6ip2|Aip-2|ARL-6 interacting protein-2|ADP-ribosylation-like factor 6 interacting protein 2|;ENSMUSG00000036024	17	56298	NM_019717	NP_835151	defense	hypothetical Interferon-induced guanylate-binding protein 1	Mm.24719	protein binding activity	Multiple Bands		protein binding		ENSMUSG00000036024	17	79120313	79127431
621964	NM_145141	BB219290	expressed sequence BB219290	|FREB|FCRL|FcRX|BB219290|expressed sequence BB219290|Fc receptor related protein X|Fc receptor homolog expressed in B cells|;ENSMUSG00000038421	1	98752	NM_145141	NP_660123	immune	function|receptor activity; InterPro: Immunoglobulin-like/ major histocompatibility complex	Mm.1850	receptor activity|extracellular space	Multiple Bands				ENSMUSG00000038421	1	172201720	172212089
403499	NM_010188	Fcgr3	Fc receptor, IgG, low affinity III	|Fcgr3|FcgammaRIII|CD16|Fcg receptor III|Fc receptor, IgG, low affinity III|;ENSMUSG00000026654	1	14131	NM_010188	NP_034318	immune	molecular function|IgG binding|IEA|GO:0019864|MGD|na//cellular component|integral membrane protein|IEA|GO:0016021|MGD|na	Mm.22119	receptor activity|integral to membrane|extracellular space|IgG binding activity	Passed		IgG binding	integral membrane protein	ENSMUSG00000026654	1	172335965	172343973
572542	NM_009735	B2m	beta-2 microglobulin	|beta2-microglobulin|B2m|Ly-m11|beta-2 microglobulin|beta 2 microglobulin|;ENSMUSG00000033376	2	12010	NM_009735	NP_033865	immune	antigen presentation, MHC class I receptor activity	Mm.163	defense response|cellular defense response|integral to plasma membrane|extracellular space|plasma membrane|antigen presentation, endogenous antigen|antigen processing, endogenous antigen via MHC class I|MHC class I receptor activity	Passed	defense response; cellular defense response; antigen presentation, endogenous antigen; antigen processing, endogenous antigen via MHC class I		plasma membrane; integral plasma membrane protein	ENSMUSG00000033376	2	123118503	123123884
874758	NM_008599	Cxcl9	chemokine (C-X-C motif) ligand 9	|Mig|crg-10|Scyb9|CMK|Cxcl9|chemokine (C-X-C motif) ligand 9|monokine induced by gamma interferon|small inducible cytokine B subfamily (Cys-X-Cys), member 9|;ENSMUSG00000029417	5	17329	NM_008599	NP_032625	immune	molecular function|cytokine|IEA|GO:0005125|MGD|na//molecular function|chemokine|IEA|GO:0008009|MGD|na//cellular component|extracellular|IEA|GO:0005576|MGD|na//biological process|immune response|IEA|GO:0006955|MGD|na//biological process|inflammatory respon	Mm.766	cytokine activity|chemokine activity|immune response|inflammatory response|extracellular|extracellular space	Passed	immune response; inflammatory response	cytokine; chemokine	extracellular	ENSMUSG00000029417	5	91981618	91986745
595848	BC006026	Igj	immunoglobulin joining chain	|9530090F24Rik|Jch|Igj|J chain|immunoglobulin joining chain|immunoglobulin joining gene (not J region)|;ENSMUSG00000029285	5	16069	NM_152839	NP_690052	immune	molecular function|antibody|ISS|GO:0003823|MGD|3079912//biological process|humoral immune response|ISS|GO:0006959|MGD|3079912	Mm.1192	antigen binding activity|humoral immune response|extracellular space	Passed	humoral immune response	antibody		ENSMUSG00000029285	5	88126286	88133488
617529	NM_008620	Mpa2	macrophage activation 2	|Mpa2|Mag-2|Mpa-2|macrophage activation 2|guanylate-binding protein 4 homolog|;	5	17472	NM_008620	NP_032646	immune	process: immune response	Mm.5057	GTPase activity|GTP binding activity|ATP binding activity|immune response	Passed
622702	NM_030682	Tlr1	toll-like receptor 1	|Tlr1|toll-like receptor 1|;ENSMUSG00000037937	5	21897	NM_030682	NP_109607	immune	process:immune response, inflammatory response	Mm.33922		Passed				ENSMUSG00000037937	5	63999532	64001916
718710	M97158	Trygn16	trypsinogen 16		6				immune	T cell receptor beta chain; trypsinogen 16	Mm.154149		Multiple Bands
721503	NM_026875	1190001G19Rik	RIKEN cDNA 1190001G19 gene	|1190001G19Rik|0610043B10Rik|RIKEN cDNA 0610043B10 gene|;ENSMUSG00000042675	7	66090	NM_025347; NM_026875	NP_081151	immune	SwissProt: human Yippee-like protein 3 (DiGeorge syndrome-related)	Mm.27114		Passed				ENSMUSG00000042675	7	116629771	116633370
621960	BB629669	A630096C01Rik	RIKEN cDNA A630096C01 gene	|9830164H23|A630096C01Rik|RIKEN cDNA A630096C01 gene|;ENSMUSG00000030468	7	243958		NP_766488	immune	integral to membrane;InterPro: Immunoglobulin-like	Mm.24444	integral to membrane	Multiple Bands				ENSMUSG00000030468	7	33011308	33017964
820498	NM_008147	Gp49a	glycoprotein 49 A	|Gp49a|glycoprotein 49 A|;ENSMUSG00000038741	10	14727	NM_008147	NP_032173	immune	component:integral to membrane|InterPro Immunoglobulin-like	Mm.196617	integral to membrane|extracellular space	Passed			integral membrane protein	ENSMUSG00000038741	10	51625226	51630309
596470	NM_008339	Cd79b	CD79B antigen	|Cd79b|Igbeta|B29|CD79B antigen|immunoglobulin-associated beta|;ENSMUSG00000040592	11	15985	NM_008339	NP_032365	immune	cell surface receptor linked signal transduction, humoral immune response.	Mm.2987	antigen binding activity|transmembrane receptor activity|humoral immune response|cell surface receptor linked signal transduction|membrane|integral to membrane|extracellular space	Passed	humoral immune response; cell surface receptor linked signal transduction	antibody	membrane; integral membrane protein	ENSMUSG00000040592	11	107098789	107102118
618824	AF251705	Igsf7	immunoglobulin superfamily, member 7	|DIgR1|Igsf7|immunoglobulin superfamily, member 7|;	11	140497			immune	function:receptor activity|InterProImmunoglobulin subtype	Mm.2699	receptor activity|molecular_function unknown|biological_process unknown|plasma membrane	Passed			plasma membrane
635556	L36938	Igh-4	Ig heavy chain 4 (serum IgG1)	|Igh-4|immunoglobulin heavy chain 4 (serum IgG1)|;ENSMUSG00000021155	12	16017			immune	process: humoral immune response	Mm.14318	antigen binding activity|humoral immune response|integral to membrane	Passed				ENSMUSG00000021155	12	107634997	107638785
402964	NM_010745	Ly86	lymphocyte antigen 86	|MD1|Ly86|MD-1|lymphocyte antigen 86|;ENSMUSG00000021423	13	17084	NM_010745	NP_034875	immune	InterPro: E1 protein and Def2/Der2 allergen, ref associated with growth promotion in B cells	Mm.2639	defense response|immune response|inflammatory response|extracellular space|plasma membrane	Multiple Bands	immune response; defense response; inflammatory response		plasma membrane	ENSMUSG00000021423	13	36741554	36815087
776447	NM_013660	Sema4d	sema domain, immunoglobulin domain (Ig), transmembrane domain (TM) and short cytoplasmic domain, (semaphorin) 4D	|coll-4|Semcl2|Semacl2|CD100|Semaj|Sema4d|M-sema G|semaphorin H|sema domain, immunoglobulin domain (Ig), transmembrane domain (TM) and short cytoplasmic domain, (semaphorin) 4D|;	13	20354	NM_013660	NP_038688	immune	InterPro: Immunoglobulin/major histocompatibility complex, Plexin/semaphorin/integrin, Semaphorin/CD100 antigen	Mm.33903	receptor activity|development|neurogenesis|membrane|integral to membrane|extracellular space	Passed	development; neurogenesis		membrane; integral membrane protein
640763	NM_011558	Tcrg	T-cell receptor gamma chain	|C|F|Tcrg-V4|P|T-cell receptor gamma, variable 4|;ENSMUSG00000021316	13	21638		NP_035688	immune	T-cell receptor gamma chain			Passed				ENSMUSG00000021316	13	18612832	18647781
576068	AI530748	Tcrd	T-cell receptor delta chain	;ENSMUSG00000037510	14	219065			immune	T-cell receptor delta chain precursor V region	Mm.246574		Passed				ENSMUSG00000037510	Un	76367960	76368250
803309	AI789751	AI789751	expressed sequence AI789751	|AI789751|expressed sequence AI789751|similar to Lymphocyte antigen Ly-6A.2/Ly-6E.1 precursor (T-cell-activating protein) (TAP)|;	15	105892			immune	NCBI CDD: u-PAR/Ly-6 domain; thymocyte B cell antigen	Mm.38909
621835	BM240873	Btla-interim	B and T lymphocyte attenuator		16	208154			immune	LocusLink: BTLA is a third inhibitory receptor on T lymphocytes; InterPro: Immunoglobulin andmajor histocompatibility complex domain	Mm.38199		Passed
777306	AK008551	Igl	immunoglobulin lambda chain complex	|2010309G21Rik|RIKEN cDNA 2010309G21 gene|;ENSMUSG00000041306	16	70018			immune	process|antigen binding; immunoglobulin J-C lambda 2	Mm.38214	antigen binding activity	Passed				ENSMUSG00000041306	16	18937210	18939161
597729	NM_032465	Tactile-pending	T cell activation, increased late expression, CD96	|Tactile-pending|1700109I12Rik|CD96|T cell activation, increased late expression|;ENSMUSG00000022657	16	84544	NM_032465	NP_115854	immune	InterPro: Immunoglobulin/major histocompatibility complex	Mm.29204	integral to membrane	Passed				ENSMUSG00000022657	16	46083193	46167464
747378	NM_023145	H2-Aa	histocompatibility 2, class II antigen A, alpha	|Ia-1|H2-Aa|C|F|P|Ia1|H-2Aa|Aalpha|A alpha|histocompatibility 2, class II antigen A, alpha|;ENSMUSG00000036594	17	14960			immune	immune response/antigen presentation			Passed				ENSMUSG00000036594	17	33391202	33396269
618271	NM_010379	H2-Ab1	histocompatibility 2, class II antigen A, beta 1	|H2-Ab1|Ia2|H-2Ab|IAb|Abeta|Ia-2|I-A<b>|A beta|histocompatibility 2, class II antigen A, beta 1|;ENSMUSG00000036720	17	14961	NM_010379	NP_034509	immune	cellular component|membrane|IEA|GO:0016020|MGD|1909605//biological process|immune response|IEA|GO:0006955|MGD|1909605//biological process|defense response|IEA|GO:0006952|MGD|1909605//biological process|defense response|IMP|GO:0006952|MGD|1909605//cellular	Mm.6716	defense response|immune response|membrane|integral to membrane|antigen presentation, exogenous antigen|antigen processing, exogenous antigen via MHC class II|MHC class II receptor activity	Passed	immune response; defense response; antigen presentation, exogenous antigen; antigen processing, exogenous antigen via MHC class II		membrane; integral membrane protein	ENSMUSG00000036720	17	33371544	33377651
669933	NM_010386	H2-DMa	histocompatibility 2, class II, locus DMa	|H2-Ma|H2-DMa|H-2Ma|histocompatibility 2, class II, locus DMa|histocompatibility 2, class II, locus Ma|;ENSMUSG00000037649	17	14998	NM_010386	NP_034516	immune	cellular component|membrane|IEA|GO:0016020|MGD|na//biological process|immune response|IEA|GO:0006955|MGD|na//biological process|defense response|IEA|GO:0006952|MGD|na//cellular component|integral membrane protein|IEA|GO:0016021|MGD|na//biological process|	Mm.16373	defense response|immune response|membrane|integral to membrane|extracellular space|antigen presentation, exogenous antigen|antigen processing, exogenous antigen via MHC class II|MHC class II receptor activity	Passed	immune response; defense response; antigen presentation, exogenous antigen; antigen processing, exogenous antigen via MHC class II		membrane; integral membrane protein	ENSMUSG00000037649	17	33248493	33251966
617286	NM_010382	H2-Eb1	histocompatibility 2, class II antigen E beta	|H2-Eb1|Ia4|H-2Eb|Ia-4|histocompatibility 2, class II antigen E beta|;ENSMUSG00000024342	17	14969	NM_010382	NP_034512	immune	cellular component|membrane|IEA|GO:0016020|MGD|na//biological process|immune response|IEA|GO:0006955|MGD|na//biological process|defense response|IEA|GO:0006952|MGD|na//cellular component|integral membrane protein|IEA|GO:0016021|MGD|na//biological process|	Mm.22564	defense response|integral to membrane|extracellular space|MHC class II receptor activity	Passed	immune response; defense response; antigen presentation, exogenous antigen; antigen processing, exogenous antigen via MHC class II		membrane; integral membrane protein	ENSMUSG00000024342	17	33413702	33423987
330336	U47328	H2-K	histocompatibility 2, K region	|H2-K|H-2K|histocompatibility 2, K region|;ENSMUSG00000024322	17	14972			immune	biological process|defense response|TAS|GO:0006952|MGD|3510743	Mm.16771	defense response|immune response|membrane|integral to membrane|extracellular space|antigen presentation, endogenous antigen|antigen processing, endogenous antigen via MHC class I|MHC class I receptor activity	Passed	defense response			ENSMUSG00000024322	17	33085742	33111380
694651	M34961	H2-L	histocompatibility 2, L region	|H2-L|H-2L|histocompatibility 2, L region|;ENSMUSG00000036861	17	14980			immune	biological process|defense response|TAS|GO:0006952|MGD|3510743	Mm.196214	defense response	Passed				ENSMUSG00000036861	17	34376186	34561940
573556	NM_008206	H2-Oa	histocompatibility 2, O region alpha locus	|H2-Oa|H-2Oa|histocompatibility 2, O region alpha locus|;ENSMUSG00000024334	17	15001	NM_008206	NP_032232	immune	biological process|defense response|IEA|GO:0006952|MGD|na	Mm.116	defense response|immune response|membrane|integral to membrane|extracellular space|antigen presentation, exogenous antigen|antigen processing, exogenous antigen via MHC class II|MHC class II receptor activity	Passed	defense response			ENSMUSG00000024334	17	33205084	33207456
597054	NM_010389	H2-Ob	histocompatibility 2, O region beta locus	|H2-Ab2|H2-IAb2|H-2Ab|H2-Ob|H-2Ob|H-2I|histocompatibility 2, O region beta locus|;ENSMUSG00000041538	17	15002	NM_010389	NP_034519	immune	biological process|defense response|IEA|GO:0006952|MGD|na//cellular component|integral membrane protein|IEA|GO:0016021|MGD|na//biological process|antigen presentation, exogenous antigen|IEA|GO:0019884|MGD|na//biological process|antigen processing, exogeno	Mm.29188	defense response|immune response|membrane|integral to membrane|extracellular space|antigen presentation, exogenous antigen|antigen processing, exogenous antigen via MHC class II|MHC class II receptor activity	Passed	defense response; antigen presentation, exogenous antigen; antigen processing, exogenous antigen via MHC class II		integral membrane protein	ENSMUSG00000041538	Un	132681425	132682906
596447	NM_010394	H2-Q7	histocompatibility 2, Q region locus 7	|H2-Q7|Qa-2|Qa-7|Ped|Qa7|H-2Q7|histocompatibility 2, Q region locus 7|;ENSMUSG00000036861	17	15018	NM_010394	NP_034524	immune	cellular component|membrane|IEA|GO:0016020|MGD|na//biological process|immune response|IEA|GO:0006955|MGD|na//cellular component|plasma membrane|IEA|GO:0005886|MGD|na//biological process|defense response|IEA|GO:0006952|MGD|na//cellular component|integral m	Mm.34421	defense response|immune response|membrane|integral to membrane|plasma membrane|antigen presentation, endogenous antigen|antigen processing, endogenous antigen via MHC class I|MHC class I receptor activity	Passed	immune response; defense response; antigen presentation, endogenous antigen; antigen processing, endogenous antigen via MHC class I		membrane; plasma membrane; integral membrane protein	ENSMUSG00000036861	17	34376186	34561940
846366	AF000427	Lst1	leukocyte specific transcript 1	|B144|Lst1|leucocyte specific transcript 1|leukocyte specific transcript 1|;	17	16988			immune	integral to membrane|InterPro encoded in MHC; dendritic cells	Mm.19379	integral to membrane	Passed
751756	NM_009841	Cd14	CD14 antigen	|Cd14|CD14 antigen|;ENSMUSG00000014268	18	12475	NM_009841	NP_033971	immune	process: immune response, inflammatory response	Mm.3460	immune response|inflammatory response|extracellular space|plasma membrane	Passed	immune response; inflammatory response		plasma membrane	ENSMUSG00000014268	18	36912637	36913734
747364	L20315	Mpeg1	macrophage expressed gene 1	|Mpeg1|MPS1|Mpg-1|macrophage expressed gene 1|;	19	17476			immune	InterPro: Membrane attack complex component/perforin	Mm.3999		Passed
616709	NM_007641	Ms4a1	membrane-spanning 4-domains, subfamily A, member 1	|Ms4a1|Ms4a2|Ly-44|CD20 antigen|membrane-spanning 4-domains, subfamily A, member 1|membrane-spanning 4-domains, subfamily A, member 2|;ENSMUSG00000024673	19	12482	NM_007641	NP_031667	immune	cellular component|plasma membrane|IEA|GO:0005886|MGD|na//biological process|defense response|IEA|GO:0006952|MGD|na//cellular component|integral membrane protein|IEA|GO:0016021|MGD|na	Mm.4046	defense response|integral to membrane|plasma membrane	Passed	defense response		plasma membrane; integral membrane protein	ENSMUSG00000024673	19	10590020	10605254
598479	NM_021718	Ms4a4b	membrane-spanning 4-domains, subfamily A, member 4B	|Ly116|Chandra|Ms4a4b|lymphocyte antigen 116|membrane-spanning 4-domains, subfamily A, member 4B|;ENSMUSG00000024675	19	60361	NM_021718	NP_068364	immune	InterPro: CD20/IgE Fc receptor beta subunit	Mm.33957	integral to membrane|integral to plasma membrane	Passed			integral plasma membrane protein	ENSMUSG00000024675	19	10894822	10997935
643902	NM_028595	Ms4a6c *	membrane-spanning 4-domains, subfamily A, member 6C	|2200009H22Rik|Ms4a6c|membrane-spanning 4-domains, subfamily A, member 6C|;ENSMUSG00000024676	19	73656	NM_028595	NP_082871	immune	SwissProt: may be involved in signal transduction	Mm.87745		Passed				ENSMUSG00000024676	19	10956516	10965912
638496	BB326924	Ms4a6c *	membrane-spanning 4-domains, subfamily A, member 6C	;ENSMUSG00000024676	19				immune	similar to Ms4a6c, membrane-spanning 4-domains	Mm.175603		Passed				ENSMUSG00000024676	19	10956516	10965912
642836	BC013807	Cd86	CD86 antigen	|Cd86|MB7|B70|Cd28l2|Ly-58|Ly58|TS/A-2|CLS1|B7-2|CD86 antigen|;ENSMUSG00000022901	16	12524	NM_019388	NP_062261	immune	InterPro: Immunoglobulin/major histocompatibility complex	Mm.1452	receptor activity|defense response|integral to membrane|extracellular space|plasma membrane	Passed	defense response		plasma membrane; integral membrane protein	ENSMUSG00000022901	16	36412581	36474887
596230	AK018646	9130022K13Rik	RIKEN cDNA 9130022K13 gene	|9130022K13Rik|RIKEN cDNA 9130022K13 gene|;ENSMUSG00000010601	15	75761			lipid transport	InterPro: Apolipoprotein L	Mm.232636		Passed				ENSMUSG00000010601	Un	83558767	83566991
330668	NM_022325	Ctsz	cathepsin Z	|D2Wsu143e|AU019819|CTSX|Ctsz|cathepsin X|cathepsin Z|cathepsin Z preproprotein|cathepsin Z precursor|;ENSMUSG00000016256	2	64138	NM_022325	NP_071720	lysosome	cellular component|lysosome|IEA|GO:0005764|MGD|na//molecular function|hydrolase|IEA|GO:0016787|MGD|na//molecular function|cysteine-type peptidase|IEA|GO:0008234|MGD|na//molecular function|cysteine-type endopeptidase|IEA|GO:0004197|MGD|na//biological proce	Mm.156919	cysteine-type peptidase activity|cysteine-type endopeptidase activity|proteolysis and peptidolysis|lysosome|extracellular space|hydrolase activity	Passed	proteolysis and peptidolysis	hydrolase; cysteine-type peptidase; cysteine-type endopeptidase	lysosome	ENSMUSG00000016256	2	175669910	175681317
620027	NM_021281	Ctss	cathepsin S	|Ctss|cathepsin S|Cat S|cathepsin S preproprotein|;ENSMUSG00000038642	3	13040	NM_021281	NP_067256	lysosome	cellular component|lysosome|IEA|GO:0005764|MGD|na//molecular function|hydrolase|IEA|GO:0016787|MGD|na//molecular function|cathepsin S|IEA|GO:0004218|MGD|na//molecular function|cysteine-type peptidase|IEA|GO:0008234|MGD|na//molecular function|cysteine-type	Mm.3619	cathepsin S activity|cysteine-type peptidase activity|peptidase activity|cysteine-type endopeptidase activity|proteolysis and peptidolysis|lysosome|extracellular space|hydrolase activity	Passed	proteolysis and peptidolysis	hydrolase; cathepsin S; cysteine-type peptidase; cysteine-type endopeptidase	lysosome	ENSMUSG00000038642	3	95809642	95839667
484259	NM_010764	Man2b1	mannosidase 2, alpha B1	|LAMAN|Man2b1|lysosomal alpha-mannosidase|mannosidase 2, alpha B1|;ENSMUSG00000005142	8	17159	NM_010764	NP_034894	lysosome	cellular component|lysosome|IEA|GO:0005764|MGD|na//molecular function|hydrolase|IEA|GO:0016787|MGD|na//molecular function|alpha-mannosidase|IEA|GO:0004559|MGD|na//biological process|carbohydrate metabolism|IEA|GO:0005975|MGD|na//molecular function|hydrola	Mm.4219	alpha-mannosidase activity|carbohydrate metabolism|lysosome|hydrolase activity|hydrolase activity, acting on glycosyl bonds	Multiple Bands	carbohydrate metabolism	hydrolase; alpha-mannosidase; hydrolase, acting on glycosyl bonds	lysosome	ENSMUSG00000005142	8	84786931	84801319
426240	AA002801	Acp5	acid phosphatase 5, tartrate resistant		9				lysosome	lysosome, acid phosphatase			Passed
638791	NM_008548	Man1a	mannosidase 1, alpha	|PCR1|Man1a|mannosyl-oligosaccharide alpha-1,2-mannosidase|mannosidase 1, alpha|;	10	17155	NM_008548	NP_032574	lysosome	cellular component|membrane|IEA|GO:0016020|MGD|11042173//molecular function|hydrolase|IEA|GO:0016787|MGD|11042173//cellular component|Golgi membrane|IDA|GO:0000139|MGD|11042173//cellular component|Golgi apparatus|IEA|GO:0005794|MGD|11042173//molecular fun	Mm.117294	mannosyl-oligosaccharide 1,2-alpha-mannosidase activity|calcium ion binding activity|N-linked glycosylation|carbohydrate metabolism|membrane|Golgi membrane|Golgi apparatus|integral to membrane|hydrolase activity|hydrolase activity, acting on glycosyl bonds	Multiple Bands	N-linked glycosylation; carbohydrate metabolism	hydrolase; calcium ion binding; hydrolase, acting on glycosyl bonds; mannosyl-oligosaccharide 1,2-alpha-mannosidase	membrane; Golgi membrane; Golgi apparatus; integral membrane protein
315082	NM_009984	Ctsl	cathepsin L	|nackt|MEP|Ctsl|fs|furless|nkt|cathepsin L|Cat L|major excreted protein|cathepsin L preproprotein|;ENSMUSG00000021477	13	13039	NM_009984	NP_034114	lysosome	cellular component|lysosome|IEA|GO:0005764|MGD|na//molecular function|hydrolase|IEA|GO:0016787|MGD|na//molecular function|actinidain|IEA|GO:0008129|MGD|na//molecular function|cathepsin L|IEA|GO:0004217|MGD|na//molecular function|cysteine-type peptidase|IE	Mm.930	cathepsin L activity|cysteine-type peptidase activity|peptidase activity|cysteine-type endopeptidase activity|proteolysis and peptidolysis|lysosome|extracellular space|actinidain activity|hydrolase activity	Passed	proteolysis and peptidolysis	hydrolase; actinidain; cathepsin L; cysteine-type peptidase; cysteine-type endopeptidase	lysosome	ENSMUSG00000021477	13	63193613	63200126
314146	NM_026115	Hat1	histidine aminotransferase 1	|2410071B14Rik|AA536933|RIKEN cDNA 2410071B14 gene|;ENSMUSG00000027018	2	67376	NM_026115	NP_080391	metabolism	process|DNA packaging, internal protein amino acid acetylation	Mm.28421		Passed				ENSMUSG00000027018	2	72181357	72234007
329940	NM_009802	Car6	carbonic anhydrase 6	|Car6|DOC1|carbonic anhydrase 6|;ENSMUSG00000028972	4	12353	NM_009802	NP_033932	metabolism	process: one-carbon compound metabolism; carbonate dehydratase activity, lyase activity	Mm.232523	carbonate dehydratase activity|zinc ion binding activity|extracellular space|one-carbon compound metabolism|lyase activity	Passed	one-carbon compound metabolism	lyase; zinc binding; carbonate dehydratase		ENSMUSG00000028972	4	145580477	145594829
643854	NM_023119	Eno1	enolase 1, alpha non-neuron	|0610008I15|Eno-1|alpha-enolase|Eno1|2-phospho-D-glycerate hydrolase|enolase 1, alpha non-neuron|;ENSMUSG00000034597	4	13806	NM_023119	NP_075608	metabolism	molecular function|lyase|IEA|GO:0016829|MGD|na//biological process|glycolysis|IEA|GO:0006096|MGD|na//molecular function|magnesium binding|IEA|GO:0000287|MGD|na//molecular function|phosphopyruvate hydratase|IEA|GO:0004634|MGD|na//cellular component|phospho	Mm.90587	phosphopyruvate hydratase activity|protein binding activity|glycolysis|phosphopyruvate hydratase complex|magnesium ion binding activity|lyase activity	Passed	glycolysis	lyase; magnesium binding; phosphopyruvate hydratase	phosphopyruvate hydratase complex	ENSMUSG00000034597	2	81740653	81742332
442021	BQ745127	2410008J01Rik	Cad: carbamoyl-phosphate synthetase 2, aspartate transcarbamylase, and dihydroorotase	|2410008J01Rik|RIKEN cDNA 2410008J01 gene|;ENSMUSG00000013629	5	69719			metabolism	human homolog: CAD protein, carbamoyl-phosphate synthase, carbamoyl transferase, dihydroorotase	Mm.27396	'de novo' pyrimidine base biosynthesis|transferase activity|aspartate carbamoyltransferase complex					ENSMUSG00000013629	5	29717009	29738750
639592	BF658463	4930555L11Rik	RIKEN cDNA 4930555L11 gene		6				metabolism	human homolog ethanolamine kinase; InterPro: Choline/ethanolamine kinase	Mm.22280		No Amplification
579715	NM_008084	Gapd	glyceraldehyde-3-phosphate dehydrogenase	|Gapd|Gapdh|glyceraldehyde-3-phosphate dehydrogenase|;ENSMUSG00000035612	6	14433	NM_008084	NP_032110	metabolism	biological process|glycolysis|IEA|GO:0006096|MGD|na//molecular function|oxidoreductase|IEA|GO:0016491|MGD|na//molecular function|glyceraldehyde 3-phosphate dehydrogenase (phosphorylating)|IEA|GO:0004365|MGD|na	Mm.5289	glycolysis|glyceraldehyde 3-phosphate dehydrogenase (phosphorylating) activity|oxidoreductase activity	Passed	glycolysis	oxidoreductase; glyceraldehyde 3-phosphate dehydrogenase (phosphorylating)		ENSMUSG00000035612	2	29270897	29271904
480196	NM_025358	Ndufa9	NADH dehydrogenase (ubiquinone) 1 alpha subcomplex, 9	|1010001N11Rik|Ndufa9|RIKEN cDNA 1010001N11 gene|NADH dehydrogenase (ubiquinone) 1 alpha subcomplex, 9|;	6	66108	NM_025358	NP_079634	metabolism	SwissProt: electron transfer to respiratory chain	Mm.29939	extracellular space	Passed
332091	BC026135	Sgpl1	sphingosine phosphate lyase 1	|D10Xrf456|Sgpl1|sphingosine phosphate lyase 1|;ENSMUSG00000020097	10	20397	NM_009163	NP_033189	metabolism	molecular function|lyase|IEA|GO:0016829|MGD|na//molecular function|carboxy-lyase|IEA|GO:0016831|MGD|na//biological process|amino acid metabolism|IEA|GO:0006520|MGD|na//molecular function|sphinganine-1-phosphate aldolase|IEA|GO:0008117|MGD|na	Mm.200373	amino acid metabolism|integral to membrane|sphinganine-1-phosphate aldolase activity|lyase activity|carboxy-lyase activity	Passed	amino acid metabolism	lyase; carboxy-lyase; sphinganine-1-phosphate aldolase		ENSMUSG00000020097	10	61108818	61155273
676311	NM_028230	Shmt2	serine hydroxymethyl transferase 2 (mitochondrial)	|2700043D08Rik|RIKEN cDNA 2700043D08 gene|;ENSMUSG00000025403	10	72410	NM_028230	NP_082506	metabolism	amino acid metabolism	Mm.29890	amino acid metabolism|one-carbon compound metabolism|transferase	Passed	amino acid metabolism; one-carbon compound metabolism	transferase		ENSMUSG00000025403	10	128172240	128177326
352146	AF332052	Acly	ATP citrate lyase	|Acly|ATP citrate lyase|;ENSMUSG00000020917	11	104112		NP_598798	metabolism	process: acetyl-CoA biosynthesis, lipid biosynthesis	Mm.25316	ATP-citrate (pro-S)-lyase activity|ATP binding activity|intracellular|magnesium ion binding activity|acetyl-CoA biosynthesis|lipid biosynthesis|lyase activity|ligase activity	Passed	lipid biosynthesis; acetyl-CoA biosynthesis; tricarboxylic acid cycle	lyase; enzyme; ATP binding; magnesium binding; ATP-citrate (pro-S)-lyase	intracellular	ENSMUSG00000020917	11	101258153	101304345
583580	NM_021790	Solt	SoxLZ/Sox6 leucine zipper binding protein in testis	|Solt|Solzt|SoxLZ/Sox6 leucine zipper binding protein in testis|;ENSMUSG00000021714	13	60411	NM_021790	NP_068562	metabolism	InterPro: Glyceraldehyde 3-phosphate dehydrogenase	Mm.334		Passed				ENSMUSG00000021714	13	101647931	101668160
355445	NM_018815	Nup210	nucleoporin 210	|Pom210|Nup210|gp190|9830001L10|gp210|nucleoporin 210|nuclear pore membrane protein 210|nuclear pore membrane glycoprotein 210|;ENSMUSG00000030091	6	54563	NM_018815	NP_061285	nuclear pore	component: nuclear pore, integral to membrane;	Mm.28162	nuclear pore|integral to membrane|extracellular space|nucleus	Passed			nuclear pore membrane protein	ENSMUSG00000030091	6	91764899	91869513
481372	NM_053086	Nolc1	nucleolar and coiled-body phosphoprotein 1	|NOPP140|Nolc1|3230402K17Rik|NOPP130|nucleolar and coiled-body phosphoprotein 1|;	19	70769	NM_053086	NP_444316	nucleolus	InterPro: Lissencephaly type-1-like homology motif, Treacher Collins syndrome protein Treacle -common to nucleolar trafficking proteins	Mm.78861	nucleolus|Cajal body|nucleoplasm|nucleolus organization and biogenesis|small nuclear ribonucleoprotein complex	Passed	nucleolus organization and biogenesis		nucleolus; Cajal body; nucleoplasm; small nuclear ribonucleoprotein complex
597513	NM_080634	Hps3	Hermansky-Pudlak syndrome 3 homolog (human)	|Hps3|cocoa|Hermansky-Pudlak syndrome 3 homolog (human)|;	3	12807	NM_080634	NP_542365	organelle biogenesis	cellular component|cytoplasm|IDA|GO:0005737|MGD|11707070//biological process|organelle organization and biogenesis|IMP|GO:0006996|MGD|11707070	Mm.85208	organelle organization and biogenesis|cytoplasm	Passed	organelle organization and biogenesis		cytoplasm
832158	NM_007969	Expi *	extracellular proteinase inhibitor	|Expi|WDNM1|extracellular proteinase inhibitor|;ENSMUSG00000000983	11	14038	NM_007969	NP_031995	protease inhibitor	function|endopeptidase inhibitor activity	Mm.1650	endopeptidase inhibitor activity|extracellular space	Passed				ENSMUSG00000000983	11	84362513	84364835
331847	W08116	Expi *	extracellular proteinase inhibitor		11				protease inhibitor	endopeptidase inhibitor activity	Mm.24097		Passed
406295	BC002065	Serpina3g	serine (or cysteine) proteinase inhibitor, clade A, member 3G	|2A2|Spi2-1|AI119734|Spi2/eb.1|Serpina3g|serine protease inhibitor 2-1|serine (or cysteine) proteinase inhibitor, clade A, member 3G|serine (or cysteine) proteinase inhibitor, clade A (alpha-1 antiproteinase, antitrypsin), member 3G|;ENSMUSG00000041481	12	20715			protease inhibitor	molecular function|serpin|IEA|GO:0004868|MGD|na//molecular function|serine protease inhibitor|IEA|GO:0004867|MGD|na	Mm.15085	serpin|serine protease inhibitor	Passed		serpin; serine protease inhibitor		ENSMUSG00000041481	12	98440068	98448739
437167	BE569237	E430026A01Rik	RIKEN cDNA E430026A01 gene;	|E430026A01Rik|D030048C09|RIKEN cDNA E430026A01 gene|;ENSMUSG00000041264	5	231915			protein modification	InterPro:Ubiquitin thiolesterase, family 2; deubiquitinating enzymes	Mm.29402		Passed				ENSMUSG00000041264	5	148153835	148181306
618859	AK004894	1300004C08Rik	RIKEN cDNA 1300004C08 gene	|1300004C08Rik|RIKEN cDNA 1300004C08 gene|;ENSMUSG00000032596	9	74153			protein modification	InterPro: Ubiquitin-activating enzyme	Mm.1183		Passed				ENSMUSG00000032596	9	108840443	108848932
637290	NM_008080	Galgt1	UDP-N-acetyl-alpha-D-galactosamine:(N-acetylneuraminyl)-galactosylglucosylceramide-beta-1, 4-N-acetylgalactosaminyltransferase	|Ggm2|Ggm-2|GalNAcT|Galgt1|Gal-NAc-T|GalNAc-T|GM2/GD2 synthase|UDP-N-acetyl-alpha-D-galactosamine:(N-acetylneuraminyl)-galactosylglucosylceramide-beta-1, 4-N-acetylgalactosaminyltransferase|;ENSMUSG00000006731	10	14421	NM_008080	NP_032106	protein modification	InterPro: Glycosyl transferase, family 2	Mm.1853	(N-acetylneuraminyl)-galactosylglucosylceramide N-acetylgalactosaminyltransferase activity|Golgi apparatus|integral to membrane|extracellular space|transferase activity	Passed		transferase; transferase, transferring glycosyl groups; (N-acetylneuraminyl)-galactosylglucosylceramide N-acetylgalactosaminyltransferase	Golgi apparatus; integral membrane protein	ENSMUSG00000006731	10	127814153	127821308
920055	NM_008907	Ppia	peptidylprolyl isomerase A	|Ppia|2700098C05|CyP-18|Cphn|cyclophilin A|peptidylprolyl isomerase A|;ENSMUSG00000003374	11	268373	NM_008907	NP_032933	protein modification	cellular component|cytoplasm|IEA|GO:0005737|MGD|na//molecular function|isomerase|IEA|GO:0016853|MGD|na//biological process|protein folding|IEA|GO:0006457|MGD|na//molecular function|peptidyl-prolyl cis-trans isomerase|IEA|GO:0003755|MGD|na	Mm.5246	peptidyl-prolyl cis-trans isomerase activity|protein folding|isomerase activity	Passed	protein folding	isomerase; peptidyl-prolyl cis-trans isomerase	cytoplasm	ENSMUSG00000003374	11	6299947	6303897
622542	NM_054052	B3gnt5	UDP-GlcNAc:betaGal beta-1,3-N-acetylglucosaminyltransferase 5	|B3gnt5|UDP-GlcNAc:betaGal beta-1,3-N-acetylglucosaminyltransferase 5|;	16	108105	NM_054052	NP_473393	protein modification	protein amino acid glycosylation; N-acetylglucosaminyltransferase activity	Mm.33935	galactosyltransferase activity|protein amino acid glycosylation|membrane|integral to membrane|cellular_component unknown|lipopolysaccharide N-acetylglucosaminyltransferase activity|transferase activity|sphingolipid biosynthesis	Passed	sphingolipid biosynthesis	transferase; lipopolysaccharide N-acetylglucosaminyltransferase
576401	NM_139144	Ogt	O-linked N-acetylglucosamine (GlcNAc) transferase (UDP-N-acetylglucosamine:polypeptide-N-acetylglucosaminyl transferase)	|UDP-N-acetylglucosaminyltransferase|Ogt|1110038P24Rik|O-linked N-acetylglucosamine (GlcNAc) transferase (UDP-N-acetylglucosamine:polypeptide-N-acetylglucosaminyl transferase)|;	X	108155	NM_139144	NP_631883	protein modification	biological process| O-linked glycosylation	Mm.220820	N-acetyltransferase activity|O-linked glycosylation|intracellular|transferase activity	Passed	O-linked glycosylation	N-acetyltransferase	intracellular
717926	NM_011909	Usp18	ubiquitin specific protease 18	|1110058H21Rik|UBP43|Ubp15|Usp18|ubiquitin specific protease 15|ubiquitin specific protease 18|;ENSMUSG00000030107	6	24110	NM_011909	NP_036039	protein processing	molecular function|hydrolase|IEA|GO:0016787|MGD|na//biological process|protein modification|IEA|GO:0006464|MGD|na//molecular function|cysteine-type peptidase|IEA|GO:0008234|MGD|na//molecular function|cysteine-type endopeptidase|IEA|GO:0004197|MGD|na//mole	Mm.27498	cysteine-type peptidase activity|cysteine-type endopeptidase activity|ubiquitin-dependent protein catabolism|ubiquitin C-terminal hydrolase activity|hydrolase activity	Passed	protein modification; ubiquitin-dependent protein catabolism	hydrolase; cysteine-type peptidase; cysteine-type endopeptidase; ubiquitin C-terminal hydrolase		ENSMUSG00000030107	6	122063721	122079257
671784	BF144180	Usp7	ubiquitin specific protease 7	|2210010O09Rik|RIKEN cDNA 2210010O09 gene|;	16	108732			protein processing	biological_process unknown	Mm.24870		Passed
733810	NM_018796	Eef1b2	eukaryotic translation elongation factor 1 beta 2	|Eef1b2|2810017J07Rik|eukaryotic translation elongation factor 1-beta homolog|eukaryotic translation elongation factor 1 beta 2|;ENSMUSG00000025967	1	55949	NM_018796	NP_061266	protein synthesis	biological process|protein biosynthesis|IEA|GO:0006412|MGD|11100270//biological process|translational elongation|IEA|GO:0006414|MGD|11100270//molecular function|translation elongation factor|IEA|GO:0003746|MGD|11100270//molecular function|translation elon	Mm.2718	translation elongation factor activity|translational elongation|protein biosynthesis|eukaryotic translation elongation factor 1 complex	Passed	protein biosynthesis; translational elongation	translation elongation factor	eukaryotic translation elongation factor 1	ENSMUSG00000025967	1	63799311	63802160
834148	BC024998	2610033H07Rik	RIKEN cDNA 2610033H07 gene	|2610033H07Rik|RIKEN cDNA 2610033H07 gene|;ENSMUSG00000036693	5	75416			protein synthesis	InterPro: Nop14-like protein; maturation of the 18S rRNA	Mm.40292		Passed				ENSMUSG00000036693	5	33347025	33359055
425352	NM_025405	1110033J19Rik	RIKEN cDNA 1110033J19 gene	|1110033J19Rik|EST AA407494|RIKEN cDNA 1110033J19 gene|;ENSMUSG00000030308	6	66184	NM_025405	NP_079681	protein synthesis	InterPro: Ribosomal protein S4E; KOW	Mm.3572	RNA binding activity|development|cell proliferation|regulation of cell cycle|cytosolic small ribosomal subunit (sensu Eukarya)	Passed				ENSMUSG00000030308	6	149094893	149095833
574251	AI530569	Rnu32	RNA, U32 small nucleolar	|tum-antigen|1810026N22Rik|Tstap198-7|Rpl13a|tum-transplantation antigen P198|ribosomal protein L13a|tissue specific transplantation antigen P198-7|;	7	22121	NM_009438	NP_033464	protein synthesis	RNA, U32 small nucleolar	Mm.13020	structural constituent of ribosome	Passed	protein biosynthesis		ribosome; intracellular
476999	NM_026020	Rplp2	ribosomal protein, large P2	|Rplp2|2700049I22Rik|ribosomal protein, large P2|;ENSMUSG00000021052	7	67186	NM_026020	NP_080296	protein synthesis	cellular component|ribosome|IEA|GO:0005840|MGD|na//cellular component|intracellular|IEA|GO:0005622|MGD|na//biological process|translational elongation|IEA|GO:0006414|MGD|na	Mm.14245	structural constituent of ribosome|translational elongation|ribosome|intracellular	Passed	translational elongation		ribosome; intracellular	ENSMUSG00000021052	12	70306470	70306814
696769	NM_009095	Rps5	ribosomal protein S5	|Rps5|ribosomal protein S5|S5 ribosomal protein|;ENSMUSG00000012848	7	20103	NM_009095	NP_033121	protein synthesis	cellular component|ribosome|IEA|GO:0005840|MGD|na//cellular component|intracellular|IEA|GO:0005622|MGD|na//biological process|ribosome biogenesis|IEA|GO:0007046|MGD|na//biological process|protein biosynthesis|IEA|GO:0006412|MGD|na//cellular component|cyto	Mm.5291	structural constituent of ribosome|ribosome biogenesis|protein biosynthesis|cytosolic ribosome (sensu Eukarya)|ribosome|intracellular	Passed	ribosome biogenesis; protein biosynthesis		ribosome; intracellular; cytosolic ribosome (sensu Eukarya)	ENSMUSG00000012848	7	9000083	9086889
481692	AK005045	Snrp70	U1 small nuclear ribonucleoprotein 70 kDa polypeptide A	|SNRNP70|3200002N22Rik|U1-70|Snrp70|Srnp70|Rnulp70|U1 small nuclear ribonucleoprotein 70 kDa polypeptide A|;ENSMUSG00000030810	7	20637	NM_009224	NP_033250	protein synthesis	cellular component|nucleus|IEA|GO:0005634|MGD|na//molecular function|RNA binding|IEA|GO:0003723|MGD|na//biological process|mRNA splicing|IEA|GO:0006371|MGD|na//cellular component|spliceosome complex|IEA|GO:0005681|MGD|na//molecular function|nucleic acid b	Mm.141775	nucleic acid binding|RNA binding|mRNA splicing|spliceosome complex|nucleus	Passed	mRNA splicing	RNA binding; nucleic acid binding	nucleus; spliceosome complex	ENSMUSG00000030810	7	34943431	34962865
747789	NM_025391	1110017C15Rik	RIKEN cDNA 1110017C15 gene	|1110017C15Rik|RIKEN cDNA 1110017C15 gene|;ENSMUSG00000031917	8	66164	NM_025391	NP_079667	protein synthesis	SwissProt: PUA domain; translation factor	Mm.28053	RNA binding activity	Passed				ENSMUSG00000031917	8	106896424	106898792
619742	NM_053092	Kars	lysyl-tRNA synthetase	|Kars|D8Wsu108e|lysyl-tRNA synthetase|DNA segment, Chr 8, Wayne State University 108, expressed|;	8	85305	NM_053092	NP_444322	protein synthesis	molecular function|ligase|IEA|GO:0016874|MGD|na//molecular function|ATP binding|IEA|GO:0005524|MGD|na//molecular function|tRNA ligase|IEA|GO:0004812|MGD|na//cellular component|intracellular|IEA|GO:0005622|MGD|na//molecular function|lysine-tRNA ligase|IEA|	Mm.196544	aspartate-tRNA ligase activity|lysine-tRNA ligase activity|nucleic acid binding activity|ATP binding activity|aspartyl-tRNA aminoacylation|amino acid activation|protein biosynthesis|intracellular|tRNA ligase activity|lysyl-tRNA aminoacylation|ligase activity	Passed	protein biosynthesis; amino acid activation; lysyl-tRNA aminoacylation; aspartyl-tRNA aminoacylation	ligase; ATP binding; tRNA ligase; lysine-tRNA ligase; nucleic acid binding; aspartate-tRNA ligase	intracellular
402547	NM_133188	Dazap1	DAZ associated protein 1	|Dazap1|2410042M16Rik|DAZ associated protein 1|;ENSMUSG00000020145	10	70248	NM_133188	NP_573451	protein synthesis	InterPro; RNA-binding region RNP-1 (RNA recognition motif)	Mm.148693	nucleic acid binding activity|RNA binding activity|biological_process unknown|mitochondrion|cytoplasm	Multiple Bands		RNA binding	cytoplasm; mitochondrion	ENSMUSG00000020145	10	80728875	80755142
318642	AF204176	Popdc3	popeye domain containing 3	|Pop3-pending|popeye 3|;ENSMUSG00000042026	10	78977			protein synthesis	process: protein biosynthesis; structural constituent of ribosome	Mm.5290	structural constituent of ribosome|protein biosynthesis|membrane|ribosome|intracellular|integral to membrane	Passed			membrane	ENSMUSG00000042026	Un	128094539	128095163
573801	NM_007840	Ddx5	DEAD (aspartate-glutamate-alanine-aspartate) box polypeptide 5	|Hlr1|Ddx5|p68|D-E-A-D (aspartate-glutamate-alanine-aspartate) box polypeptide 5|DEAD/H (Asp-Glu-Ala-Asp/His) box polypeptide 5|DEAD (aspartate-glutamate-alanine-aspartate) box polypeptide 5|;	11	13207	NM_007840	NP_031866	protein synthesis	InterPro: DEAD/DEAH box helicase, Helicase, C-terminal, ATP-dependent helicase, DEAD-box - initiation factor, splicing proteins	Mm.19101	nucleic acid binding activity|helicase activity|ATP binding activity|RNA helicase activity|RNA binding activity|intracellular|nucleus|ATP dependent helicase activity|hydrolase activity	Passed		helicase; hydrolase; ATP binding; RNA binding; RNA helicase; nucleic acid binding; ATP dependent helicase	nucleus; intracellular
696858	AA220584	Rpl23	ribosomal protein L23	|2810009A01Rik|Rpl23|ribosomal protein L23|;ENSMUSG00000018630	11	65019	NM_022891	NP_075029	protein synthesis	process: protein biosynthesis, ribosomal protein	Mm.140380	structural constituent of ribosome|protein biosynthesis|cytosolic ribosome (sensu Eukarya)|ribosome|intracellular|ribosomal protein-nucleus import	Passed	protein biosynthesis		cytosolic ribosome (sensu Eukarya)	ENSMUSG00000018630	11	98547033	98552154
532770	NM_025586	Rpl15	ribosomal protein L15	|2510008H07Rik|RIKEN cDNA 2510008H07 gene|;ENSMUSG00000012405	14	66480	NM_025586	NP_079862	protein synthesis	cellular component|ribosome|IEA|GO:0005840|MGD|na//cellular component|intracellular|IEA|GO:0005622|MGD|na//biological process|protein biosynthesis|IEA|GO:0006412|MGD|na	Mm.2050	structural constituent of ribosome|protein biosynthesis|ribosome|intracellular|ribonucleoprotein complex	Passed	protein biosynthesis		ribosome; intracellular	ENSMUSG00000012405	14	13625782	13627805
716896	NM_012053	Rpl8	ribosomal protein L8	|Rpl8|ribosomal protein L8|;ENSMUSG00000003970	15	26961	NM_012053	NP_036183	protein synthesis	process: protein biosynthesis; structural constituent of ribosome	Mm.30066	structural constituent of ribosome|RNA binding activity|molecular_function unknown|protein biosynthesis|biological_process unknown|cytosolic large ribosomal subunit (sensu Eukarya)|ribosome|intracellular|cellular_component unknown	Passed				ENSMUSG00000003970	15	77403350	77405364
659928	NM_021338	Rpl35a	ribosomal protein L35a	|2810431L15Rik|Rpl35a|ribosomal protein L35a|;ENSMUSG00000009337	16	57808	NM_021338	NP_067313	protein synthesis	cellular component|ribosome|IEA|GO:0005840|MGD|na//cellular component|intracellular|IEA|GO:0005622|MGD|na//biological process|protein biosynthesis|IEA|GO:0006412|MGD|na	Mm.19355	structural constituent of ribosome|tRNA binding activity|protein biosynthesis|ribosome|intracellular	Passed	protein biosynthesis		ribosome; intracellular	ENSMUSG00000009337	16	32844107	32847779
465005	BC009091	Zfp162	zinc finger protein 162	|CW17R|Zfp162|Sf1|BB094781|MZFM|WBP4|zinc finger protein 162|;ENSMUSG00000024949	19	22668	NM_011750	NP_035880	protein synthesis	InterPro: KH domain, type 1, common in ribosomal proteins, Zn-finger, CCHC type found in RNA binding proteins	Mm.42240	nucleic acid binding activity|DNA binding activity|nucleus	Passed		DNA binding; nucleic acid binding	nucleus	ENSMUSG00000024949	19	4446791	4458956
467238	NM_016809	Rbm3	RNA binding motif protein 3	|Rbm3|RNA binding motif protein 3|;ENSMUSG00000031167	X	19652	NM_016809	NP_058089	protein synthesis	InterPro: RNA-binding region RNP-1 (RNA recognition motif)	Mm.2591	nucleic acid binding activity|RNA binding activity	Passed		RNA binding; nucleic acid binding		ENSMUSG00000031167	X	4313396	4393706
466295	NM_009091	Rps15	ribosomal protein S15	|Rps15|rig|rat insulinoma gene|ribosomal protein S15|;ENSMUSG00000008683	10	20054	NM_009091	NP_033117	protein systhesis	biological process|ribosome biogenesis|IEA|GO:0007046|MGD|na//cellular component|cytosolic ribosome (sensu Eukarya)|IEA|GO:0005830|MGD|na	Mm.643	structural constituent of ribosome|ribosome biogenesis|cytosolic ribosome (sensu Eukarya)	Passed	ribosome biogenesis		cytosolic ribosome (sensu Eukarya)	ENSMUSG00000008683	7	107750726	107757850
570533	NM_013762	Rpl3	ribosomal protein L3	|F2|J1|Rpl3|ribosomal protein L3|ribosomal protein L3 homolog (yeast)|;ENSMUSG00000000487	15	27367	NM_013762	NP_038790	protein systhesis	cellular component|ribosome|IEA|GO:0005840|MGD|na//cellular component|intracellular|IEA|GO:0005622|MGD|na//biological process|protein biosynthesis|IEA|GO:0006412|MGD|na	Mm.3486	structural constituent of ribosome|protein biosynthesis|ribosome|intracellular	Passed	protein biosynthesis		ribosome; intracellular	ENSMUSG00000000487	15	80804624	80809412
619922	BG092526	9130002C22Rik *	RIKEN cDNA 9130002C22 gene		7				protein trafficking	InterPro: Root hair defective 3 GTP-binding,membrane trafficking, cell enlargement	Mm.38280		Passed
597031	AA145466	9130002C22Rik *	RIKEN cDNA 9130002C22 gene		7				protein trafficking	duplicate			Passed
653161	AI390695	9130002C22Rik *	RIKEN cDNA 9130002C22 gene	|9830104F22Rik|VLIG-1|9130002C22Rik|RIKEN cDNA 9130002C22 gene|very large inducible GTPase 1|;	7	74558		NP_083276	protein trafficking	duplicate InterPro: Root hair defective 3 GTP-binding; membrane trafficking	Mm.97986		Passed
622724	NM_139061	Vps54	vacuolar protein sorting 54 (yeast)	|Vps54l|VPS54-like|Hcc8|Vps54|5330404P15Rik|vacuolar protein sorting 54 (yeast)|;ENSMUSG00000020128	11	245944	NM_139061	NP_620692	protein trafficking	process:intracellular protein sorting	Mm.204682	molecular_function unknown|biological_process unknown|cellular_component unknown	Passed				ENSMUSG00000020128	11	21280874	21338814
576156	AK012043	2610318G08Rik	RIKEN cDNA 2610318G08 gene	|AP180|CLTH|2610318G08Rik|Picalm|phosphatidylinositol binding clathrin assembly protein|;ENSMUSG00000041057	17	72515			protein trafficking	interPro:Epsin N-terminal homology; clathrin adaptors in endocytosis	Mm.139720		Passed				ENSMUSG00000041057	17	70757273	70805936
621820	BB610400	1810062O14Rik	RIKEN cDNA 1810062O14 gene	|1810062O14Rik|RIKEN cDNA 1810062O14 gene|EBP50-PDZ interactor of 64 kD|;	19	108995			protein trafficking	protein targeting	Mm.27497	protein targeting	Passed
621202	BB263701	Chm	choroidermia	|Chm|Rep-1|choroideremia|choroidermia|;	X	12662	NM_018818	NP_061288	protein trafficking	Rab GTPase activator activity; vesicular membrane traffic	Mm.31802	RAB GTPase activator activity|GTPase activator activity	Passed
718248	NM_032540	Kel	Kell blood group	|CD238|Kel|Kell protein|Kell blood group|;ENSMUSG00000029866	6	23925	NM_032540	NP_115929	proteolysis	process:proteolysis and peptidolysis|integral to membrane,	Mm.19958	endopeptidase activity|proteolysis and peptidolysis|membrane|integral to membrane|neprilysin activity	Passed		endopeptidase		ENSMUSG00000029866	6	41878070	41896193
679379	NM_011192	Psme3	proteaseome (prosome, macropain) 28 subunit, 3	|Ki|Psme3|proteaseome (prosome, macropain) 28 subunit, 3|;ENSMUSG00000019326	11	19192	NM_011192	NP_035322	proteolysis	function: peptidase activity, proteasome activator activity	Mm.2141	proteasome activator activity|peptidase activity|26S proteasome|proteasome activator complex	Passed		peptidase		ENSMUSG00000019326	11	102095542	102102721
640501	NM_019429	Prss16	protease, serine, 16 (thymus)	|TSSP|Prss16|protease, serine, 16 (thymus)|;ENSMUSG00000006179	13	54373	NM_019429	NP_062302	proteolysis	molecular function|enzyme|IEA|GO:0003824|MGD|na//molecular function|hydrolase|IEA|GO:0016787|MGD|na//molecular function|serine-type endopeptidase|IEA|GO:0004252|MGD|na	Mm.32043	serine-type endopeptidase activity|enzyme activity|extracellular space|hydrolase activity	Passed		enzyme; hydrolase; serine-type endopeptidase		ENSMUSG00000006179	13	21428826	21436254
777584	BE309380								repetitive elements	unknown	Mm.122709		Passed
764344	BF453984								repetitive elements	unknown	Mm.138449		Passed
621991	BF140271			|E430029J22Rik|RIKEN cDNA E430029J22 gene|;		319836			repetitive elements	unknown	Mm.153902		Multiple Bands
749396	BB639084								repetitive elements	unknown	Mm.156682		Passed
333508	BG917659								repetitive elements	unknown	Mm.86347		Multiple Bands
636453	AK020595	9530043P15Rik	RIKEN cDNA 9530043P15 gene	|9530043P15Rik|RIKEN cDNA 9530043P15 gene|;ENSMUSG00000021880	14	78416			ribonuclease	InterPro: ribonuclease family, includes nucleases and angiogenin	Mm.103835	pancreatic ribonuclease activity|nuclease activity|nucleic acid binding activity|endonuclease activity|extracellular space|hydrolase activity	Passed		nuclease; hydrolase; endonuclease; nucleic acid binding; pancreatic ribonuclease		ENSMUSG00000021880	14	42993273	42995152
493683	AK004869	2410118I19Rik	RIKEN cDNA 2410118I19 gene	|1300003A18Rik|2410118I19Rik|RIKEN cDNA 2410118I19 gene|;ENSMUSG00000025995	1	73674			signal	InterPro: G-protein beta WD-40 repeat; Ig/MHC	Mm.38955		Passed				ENSMUSG00000025995	1	46357140	46385189
619696	AA881918	E430019B13Rik	RIKEN cDNA E430019B13 gene	|A530029E09|E430019B13Rik|RIKEN cDNA E430019B13 gene|;	1	240754		NP_766430	signal	membrane-associated adaptor protein (LAX) lymph signaling	Mm.36534		Passed
596340	BF160555	Lypla1	lysophospholipase 1		1				signal	InterPro: Phospholipase/Carboxylesterase	Mm.532		Passed
639168	NM_011210	Ptprc	protein tyrosine phosphatase, receptor type, C	|Ptprc|Ly-5|Lyt-4|CD45R|B220|T200|protein tyrosine phosphatase, receptor type, C|;ENSMUSG00000026395	1	19264	NM_011210	NP_035340	signal	molecular function|hydrolase|IEA|GO:0016787|MGD|9148925//cellular component|plasma membrane|IEA|GO:0005886|MGD|9148925//molecular function|protein binding|IPI|GO:0005515|MGD|9148925//molecular function|protein phosphatase|IEA|GO:0004721|MGD|9148925//biolo	Mm.143846	protein binding activity|protein phosphatase activity|protein tyrosine phosphatase activity|transmembrane receptor protein tyrosine phosphatase signaling pathway|cellular defense response|protein amino acid dephosphorylation|integral to membrane|extracellular space|plasma membrane|hydrolase activity	Passed	cellular defense response; protein amino acid dephosphorylation; transmembrane receptor protein tyrosine phosphatase signaling pathway	hydrolase; protein binding; protein phosphatase; protein tyrosine phosphatase	plasma membrane; integral membrane protein	ENSMUSG00000026395	1	138941951	139052228
749544	NM_009283	Stat1	signal transducer and activator of transcription 1	|2010005J02Rik|Stat1|signal transducer and activator of transcription 1|;ENSMUSG00000026104	1	20846	NM_009283	NP_033309	signal	cellular component|nucleus|IEA|GO:0005634|MGD|na//molecular function|DNA binding|IEA|GO:0003677|MGD|na//biological process|signal transduction|IEA|GO:0007165|MGD|na//molecular function|transcription factor|IEA|GO:0003700|MGD|na//biological process|intrace	Mm.8249	DNA binding activity|signal transducer activity|transcription factor activity|regulation of transcription, DNA-dependent|intracellular signaling cascade|signal transduction|nucleus|translation regulator activity	Multiple Bands	signal transduction; intracellular signaling cascade; regulation of transcription, DNA-dependent	DNA binding; transcription factor	nucleus	ENSMUSG00000026104	1	52678345	52717857
618949	NM_011487	Stat4	signal transducer and activator of transcription 4	|Stat4|signal transducer and activator of transcription 4|;ENSMUSG00000026105	1	20849	NM_011487	NP_035617	signal	cellular component|nucleus|IEA|GO:0005634|MGD|na//molecular function|DNA binding|IEA|GO:0003677|MGD|na//biological process|signal transduction|IEA|GO:0007165|MGD|na//molecular function|transcription factor|IEA|GO:0003700|MGD|na//biological process|intrace	Mm.1550	DNA binding activity|signal transducer activity|transcription factor activity|regulation of transcription, DNA-dependent|intracellular signaling cascade|cell proliferation|signal transduction|nucleus|cytokine and chemokine mediated signaling pathway|translation regulator activity	Passed	signal transduction; intracellular signaling cascade; regulation of transcription, DNA-dependent	DNA binding; transcription factor	nucleus	ENSMUSG00000026105	1	52572630	52664649
749605	BC027196	D530020C15Rik	RIKEN cDNA D530020C15 gene	|D530020C15Rik|B830012B01|RIKEN cDNA D530020C15 gene|;ENSMUSG00000022491	2	228026		NP_766253	signal	process: signal transduction	Mm.34411	pyruvate dehydrogenase (lipoamide) kinase activity|ATP binding activity|signal transduction|mitochondrion|extracellular space|protein histidine kinase activity|kinase activity|transferase activity	Passed				ENSMUSG00000022491	15	104542023	104544339
425562	BC014860	Dgkz	diacylglycerol kinase zeta	|Dgkz|mDGK[z]|diacylglycerol kinase zeta|;ENSMUSG00000040479	2	104418			signal	molecular function|kinase|IEA|GO:0016301|MGD|na	Mm.206624	kinase activity	Passed		kinase		ENSMUSG00000040479	2	92906723	92912453
638455	NM_010407	Hck	hemopoietic cell kinase	|Hck|Bmk|Hck-1|hemopoietic cell kinase|;ENSMUSG00000003283	2	15162	NM_010407	NP_034537	signal	molecular function|ATP binding|IEA|GO:0005524|MGD|na//molecular function|transferase|IEA|GO:0016740|MGD|na//molecular function|protein kinase|IEA|GO:0004672|MGD|na//molecular function|protein tyrosine kinase|IEA|GO:0004713|MGD|na//biological process|intra	Mm.715	protein tyrosine kinase activity|ATP binding activity|protein serine/threonine kinase activity|protein kinase activity|protein amino acid phosphorylation|intracellular signaling cascade|transferase activity	Passed	intracellular signaling cascade; protein amino acid phosphorylation	ATP binding; transferase; protein kinase; protein tyrosine kinase		ENSMUSG00000003283	2	153914163	153957087
752194	AK012196	Pip5k2a	phosphatidylinositol-4-phosphate 5-kinase, type II, alpha	|Pip5k2a|phosphatidylinositol-4-phosphate 5-kinase, type II, alpha|;	2	18718	NM_008845	NP_032871	signal	molecular function|kinase|IEA|GO:0016301|MGD|na//molecular function|transferase|IEA|GO:0016740|MGD|na//molecular function|1-phosphatidylinositol-4-phosphate 5-kinase|IEA|GO:0016308|MGD|na	Mm.8771	kinase activity|1-phosphatidylinositol-4-phosphate 5-kinase activity|transferase activity	Passed		kinase; transferase; 1-phosphatidylinositol-4-phosphate 5-kinase
576862	NM_007651	Cd53	CD53 antigen	|Cd53|Ox-44|CD53 antigen|;ENSMUSG00000040747	3	12508	NM_007651	NP_031677	signal	integral to membrane, transmembrane, thymocytes, receptor	Mm.2692	integral to membrane|plasma membrane	Passed			plasma membrane; integral membrane protein	ENSMUSG00000040747	3	107253828	107283950
574608	NM_008979	Ptpn8	protein tyrosine phosphatase, non-receptor type 8	|Ptpn8|70zpep|protein tyrosine phosphatase, non-receptor type 8|;ENSMUSG00000027843	3	19260	NM_008979	NP_033005	signal	molecular function|hydrolase|IEA|GO:0016787|MGD|na//molecular function|protein phosphatase|IEA|GO:0004721|MGD|na//molecular function|protein tyrosine phosphatase|IEA|GO:0004725|MGD|na//biological process|protein amino acid dephosphorylation|IEA|GO:0006470	Mm.395	protein phosphatase activity|protein tyrosine phosphatase activity|protein amino acid dephosphorylation|hydrolase activity	Passed	protein amino acid dephosphorylation	hydrolase; protein phosphatase; protein tyrosine phosphatase		ENSMUSG00000027843	3	103970328	104021940
347921	BC031297	Jak1	Janus kinase 1	|MGC37919|Jak1|Janus kinase 1|;ENSMUSG00000028530	4	16451	NM_146145	NP_666257	signal	molecular function|ATP binding|IEA|GO:0005524|MGD|na//molecular function|transferase|IEA|GO:0016740|MGD|na//cellular component|cytoskeleton|IEA|GO:0005856|MGD|na//molecular function|protein kinase|IEA|GO:0004672|MGD|na//molecular function|protein tyrosine	Mm.28598	protein tyrosine kinase activity|ATP binding activity|protein kinase activity|protein amino acid phosphorylation|intracellular signaling cascade|cytoskeleton|transferase activity	Passed	intracellular signaling cascade; protein amino acid phosphorylation	ATP binding; transferase; protein kinase; protein tyrosine kinase	cytoskeleton	ENSMUSG00000028530	4	98919266	98957445
438125	BC011474	Lck	lymphocyte protein tyrosine kinase	|Lck|p56<lck>|Hck-3|lymphocyte protein tyrosine kinase|;ENSMUSG00000000409	4	16818			signal	molecular function|kinase|IEA|GO:0016301|MGD|na//molecular function|ATP binding|IEA|GO:0005524|MGD|na//molecular function|transferase|IEA|GO:0016740|MGD|na//molecular function|protein kinase|IEA|GO:0004672|MGD|na//molecular function|protein tyrosine kinas	Mm.142	protein tyrosine kinase activity|ATP binding activity|protein serine/threonine kinase activity|protein kinase activity|cell growth and/or maintenance|protein amino acid phosphorylation|intracellular signaling cascade|kinase activity|transferase activity	Passed	cell growth and/or maintenance; intracellular signaling cascade; protein amino acid phosphorylation	kinase; ATP binding; transferase; protein kinase; protein tyrosine kinase		ENSMUSG00000000409	4	127054170	127076923
465297	BC031547	Lyn	Yamaguchi sarcoma viral (v-yes-1) oncogene homolog	|Lyn|Hck-2|Yamaguchi sarcoma viral (v-yes-1) oncogene homolog|;	4	17096			signal	Interpro: Serine/Threonine protein kinase, Tyrosine protein kinase	Mm.1834	protein tyrosine kinase activity|ATP binding activity|protein serine/threonine kinase activity|protein kinase activity|cell growth and/or maintenance|protein amino acid phosphorylation|intracellular signaling cascade|regulation of cell cycle|intracellular|transferase activity|autophosphorylation	Passed
480684	NM_011602	Tln	talin	|talin|Tln|;ENSMUSG00000028465	4	21894	NM_011602	NP_035732	signal	biological process|neuropeptide signaling pathway	Mm.4053	actin binding activity|structural molecule activity|neuropeptide signaling pathway|cytoskeleton|focal adhesion	Passed	neuropeptide signaling pathway	actin binding	cytoskeleton	ENSMUSG00000028465	4	42365674	42396185
722761	AK017885	Arhh	ras homolog gene family, member H	|5830400A04Rik|Arhh|RIKEN cDNA 5830400A04 gene|ras homolog gene family, member H|;ENSMUSG00000029204	5	74734			signal	function|GTP binding, GTPase	Mm.20323	GTPase activity|GTP binding activity	Passed		GTP binding		ENSMUSG00000029204	5	64940079	64969912
481499	AJ400844	Pilra	paired immunoglobin-like type 2 receptor alpha	|Pilra|FDF03|cell surface receptor FDF03|paired immunoglobin-like type 2 receptor alpha|;ENSMUSG00000037093	5	231805	NM_153510	NP_705730	signal	process|signal transduction	Mm.23164		Passed				ENSMUSG00000037093	5	136539628	136595654
777099	NM_020008	Clecsf12	C-type (calcium dependent, carbohydrate recognition domain) lectin, superfamily member 12	|dectin-1|Clecsf12|C-type (calcium dependent, carbohydrate recognition domain) lectin, superfamily member 12|;	6	56644	NM_020008	NP_064392	signal	integral to membrane|InterPro C-type lectin; synonym dectin-1, specific binding to the surface of T cells	Mm.132943	sugar binding activity|integral to membrane	Passed		lectin
598188	NM_021364	Clecsf5	C-type (calcium dependent, carbohydrate-recognition domain) lectin, superfamily member 5	|Clecsf5|Mdl1|Ly100|myeloid DAP12-associating lectin-1|type II transmembrane protein MDL-1|C-type (calcium dependent, carbohydrate-recognition domain) lectin, superfamily member 5|;ENSMUSG00000029915	6	23845	NM_021364	NP_067339	signal	InterPro: C-type lectin; synonym DAP12-assoc+G319iating lectin	Mm.103765	sugar binding activity|integral to membrane|extracellular space	Passed			integral membrane protein	ENSMUSG00000029915	6	40778041	40786042
651870	AK011909	2610207I05Rik	RIKEN cDNA 2610207I05 gene	|2610207I05Rik|RIKEN cDNA 2610207I05 gene|similar to PI-3-kinase-related kinase SMG-1|;	7	233789			signal	LocusLink: similar to protein kinases	Mm.35795		Passed
573966	BF181435	AI325941	expressed sequence AI325941	|LOC232912|AI325941|expressed sequence AI325941|;	7	101540			signal	InterPro|protein kinase; Serine/Threonine protein kinase	Mm.1881		Passed
746381	NM_007645	Cd37	CD37 antigen	|Cd37|CD37 antigen|;ENSMUSG00000030798	7	12493	NM_007645	NP_031671	signal	InterPro signal transduction, membrane protein	Mm.3689	integral to membrane|plasma membrane	Passed			plasma membrane; integral membrane protein	ENSMUSG00000030798	7	34800901	34806110
577627	NM_009898	Coro1a	coronin, actin binding protein 1A	|Clabp|Coro1a|TACO|p57|coronin 1a|coronin-like actin binding protein|coronin, actin binding protein 1A|;ENSMUSG00000030707	7	12721	NM_009898	NP_034028	signal	InterPro G-protein beta WD-40 repeat	Mm.27317	actin binding activity|structural molecule activity|virion	Passed		actin binding	virion	ENSMUSG00000030707	7	116556356	116560671
479249	NM_008143	Gnb2-rs1	guanine nucleotide binding protein, beta 2, related sequence 1	|Gnb2l1|Gnb2-rs1|GB-like|p205|Rack1|guanine nucleotide binding protein related gene|guanine nucleotide binding protein, beta-2, related sequence 1|guanine nucleotide binding protein, beta 2, related sequence 1|guanine nucleotide binding protein (G protein), beta polypeptide 2-like 1|;ENSMUSG00000020372	7	14694	NM_008143	NP_032169	signal	InterPro: G-protein beta WD-40 repeat, intermediaries in the transduction of signals	Mm.5305	protein kinase C binding activity|receptor activity|protein localization|protein kinase C activation|intracellular signaling cascade|signal transduction|heterotrimeric G-protein GTPase activity	Passed	protein localization; intracellular signaling cascade			ENSMUSG00000020372	11	49159823	49165704
635530	NM_010557	Il4ra	interleukin 4 receptor, alpha	|Il4ra|CD124|interleukin 4 receptor, alpha|IL-4 receptor alpha chain|;ENSMUSG00000030748	7	16190	NM_010557	NP_034687	signal	cellular component|membrane|IEA|GO:0016020|MGD|na//molecular function|interleukin receptor|IEA|GO:0004907|MGD|na//cellular component|integral membrane protein|IEA|GO:0016021|MGD|na//cellular component|integral plasma membrane protein|IEA|GO:0005887|MGD|na	Mm.1009	interleukin receptor activity|receptor activity|cell surface receptor linked signal transduction|membrane|integral to membrane|integral to plasma membrane|extracellular space|hematopoietin/interferon-class (D200-domain) cytokine receptor activity	Passed	cell surface receptor linked signal transduction	interleukin receptor	membrane; integral membrane protein; integral plasma membrane protein	ENSMUSG00000030748	7	115400069	115425749
751216	BC005433	Map4k1	mitogen activated protein kinase kinase kinase kinase 1	|Map4k1|mHPK1|hematopoietic progenitor kinase 1|mitogen activated protein kinase kinase kinase kinase 1|;ENSMUSG00000037337	7	26411			signal	molecular function|kinase|IEA|GO:0016301|MGD|na//molecular function|ATP binding|IEA|GO:0005524|MGD|na//molecular function|transferase|IEA|GO:0016740|MGD|na	Mm.148278	protein tyrosine kinase activity|ATP binding activity|protein serine/threonine kinase activity|protein kinase activity|protein amino acid phosphorylation|kinase activity|transferase activity	Passed		kinase; ATP binding; transferase		ENSMUSG00000037337	7	21249234	21269392
387280	NM_007406	Adcy7	adenylate cyclase 7	|Adcy7|adenylate cyclase 7|;ENSMUSG00000031659	8	11513	NM_007406	NP_031432	signal	process: adenylate cyclase activation, cAMP biosynthesis	Mm.18658	adenylate cyclase activity|guanylate cyclase activity|cAMP biosynthesis|adenylate cyclase activation|intracellular signaling cascade|integral to membrane|plasma membrane|lyase activity	Passed	cAMP biosynthesis; adenylate cyclase activation; intracellular signaling cascade	lyase; adenylate cyclase; guanylate cyclase	plasma membrane; integral membrane protein	ENSMUSG00000031659	8	88007575	88065009
551243	NM_011925	Cd97	CD97 antigen	|TM7LN1|Cd97|CD97 antigen|;ENSMUSG00000002885	8	26364	NM_011925	NP_036055	signal	G-protein coupled receptor activity, transmembrane receptor	Mm.182255	G-protein coupled receptor activity|transmembrane receptor activity|neuropeptide signaling pathway|biological_process unknown|membrane|integral to membrane|extracellular space	Passed	protein biosynthesis	GTP binding; calcium ion binding	integral membrane protein	ENSMUSG00000002885	8	83415905	83433809
536695	AF033565	Clk3	CDC-like kinase 3	|MGC36552|Clk3|CDC-like kinase 3|cdc2/CDC28-like protein kinase 3|CDC-like kinase 3 isoform 1|CDC-like kinase 3 isoform 2|;	9	102414		NP_722494	signal	cellular component|nucleus|IEA|GO:0005634|MGD|na//molecular function|ATP binding|IEA|GO:0005524|MGD|na//molecular function|transferase|IEA|GO:0016740|MGD|na//molecular function|protein kinase|IEA|GO:0004672|MGD|na//molecular function|protein tyrosine kina	Mm.25720	protein tyrosine kinase activity|ATP binding activity|protein serine/threonine kinase activity|protein kinase activity|protein amino acid phosphorylation|nucleus|kinase activity|transferase activity	Passed	protein amino acid phosphorylation	ATP binding; transferase; protein kinase; protein tyrosine kinase; protein serine/threonine kinase	nucleus
575700	BC011482	Mbc2	membrane bound C2 domain containing protein	|Mbc2|vp115|membrane bound C2 domain containing protein|;ENSMUSG00000025366	10	23943			signal	InterPro: C2 domain; Protein kinase C conserved region 2	Mm.29010	ATP binding activity|integral to membrane	Passed				ENSMUSG00000025366	10	129174501	129190096
775507	AA387272	G431001E03Rik	RIKEN cDNA G431001E03 gene		11				signal	InterPro: Src homology 3 domains; LocusLink: intracellular signaling cascade			Passed
576989	BC006948	Lcp2	lymphocyte cytosolic protein 2	|SLP-76|BB161688|Lcp2|lymphocyte cytosolic protein 2|;ENSMUSG00000002699	11	16822	NM_010696	NP_034826	signal	biological process|intracellular signaling cascade|IEA|GO:0007242|MGD|na	Mm.1781	intracellular signaling cascade	Passed	intracellular signaling cascade			ENSMUSG00000002699	11	34059464	34104796
440571	BC003806	Stat3	signal transducer and activator of transcription 3	|1110034C02Rik|Aprf|Stat3|signal transducer and activator of transcription 3|;ENSMUSG00000004040	11	20848	NM_011486	NP_035616	signal	cellular component|nucleus|IEA|GO:0005634|MGD|11579100//cellular component|nucleus|TAS|GO:0005634|MGD|11579100//cellular component|cytoplasm|TAS|GO:0005737|MGD|11579100//molecular function|DNA binding|IDA|GO:0003677|MGD|11579100//molecular function|DNA bi	Mm.196029	protein binding activity|DNA binding activity|signal transducer activity|transcription factor activity|JAK-STAT cascade|acute-phase response|regulation of transcription, DNA-dependent|intracellular signaling cascade|signal transduction|regulation of transcription from Pol II promoter|transcription from Pol II promoter|cytoplasm|nucleus|transcriptional activator activity|translation regulator acti…	Passed	JAK-STAT cascade; signal transduction; intracellular signaling cascade; transcription from Pol II promoter; regulation of transcription, DNA-dependent; regulation of transcription from Pol II promoter	DNA binding; protein binding; transcription factor; transcriptional activator	nucleus; cytoplasm	ENSMUSG00000004040	11	101664753	101715918
618001	NM_009288	Stk10	serine/threonine kinase 10	|Stk10|Lok|serine/threonine kinase 10|;ENSMUSG00000020272	11	20868	NM_009288	NP_033314	signal	molecular function|ATP binding|IEA|GO:0005524|MGD|na//molecular function|transferase|IEA|GO:0016740|MGD|na//molecular function|protein kinase|IEA|GO:0004672|MGD|na//molecular function|protein serine/threonine kinase|IEA|GO:0004674|MGD|na//biological proce	Mm.8235	protein tyrosine kinase activity|ATP binding activity|protein serine/threonine kinase activity|protein kinase activity|protein amino acid phosphorylation|transferase activity	Passed	protein amino acid phosphorylation	ATP binding; transferase; protein kinase; protein serine/threonine kinase		ENSMUSG00000020272	11	32513584	32605947
723208	NM_008152	Gpcr25	G-protein coupled receptor 25	|Gpcr25|TDAG8|G-protein coupled receptor 25|;ENSMUSG00000033865	12	14744	NM_008152	NP_032178	signal	cellular component|membrane|IEA|GO:0016020|MGD|na//cellular component|integral membrane protein|IEA|GO:0016021|MGD|na//cellular component|integral plasma membrane protein|IEA|GO:0005887|MGD|na//biological process|G-protein coupled receptor protein signali	Mm.2840	G-protein coupled receptor activity|receptor activity|G-protein coupled receptor protein signaling pathway|integral to membrane|integral to plasma membrane|rhodopsin-like receptor activity|purinergic nucleotide receptor activity, G-protein coupled	Passed	G-protein coupled receptor protein signaling pathway		membrane; integral membrane protein; integral plasma membrane protein	ENSMUSG00000033865	12	92411989	92419964
640178	NM_011938	Gprk6	G protein-coupled receptor kinase 6	|GRK6|Gprk6|G protein-coupled receptor kinase 6|;ENSMUSG00000001088	13	26385	NM_011938	NP_036068	signal	molecular function|kinase|IEA|GO:0016301|MGD|na//molecular function|ATP binding|IEA|GO:0005524|MGD|na//molecular function|transferase|IEA|GO:0016740|MGD|na//molecular function|protein kinase|IEA|GO:0004672|MGD|na//biological process|signal transduction|IE	Mm.10193	protein tyrosine kinase activity|ATP binding activity|protein serine/threonine kinase activity|G-protein coupled receptor activity|receptor activity|protein kinase activity|signal transducer activity|G-protein coupled receptor protein signaling pathway|protein amino acid phosphorylation|signal transduction|G-protein coupled receptor kinase activity|kinase activity|transferase activity	Passed	signal transduction; protein amino acid phosphorylation; G-protein coupled receptor protein signaling pathway	kinase; ATP binding; transferase; protein kinase; protein serine/threonine kinase; G-protein coupled receptor kinase		ENSMUSG00000001088	13	54925733	54941163
621032	AF117340	Map3k1	mitogen activated protein kinase kinase kinase 1	|MEKK1|MAPKKK1|Map3k1|MEK kinase|mitogen activated protein kinase kinase kinase 1|;ENSMUSG00000021754	13	26401			signal	molecular function|ATP binding|IEA|GO:0005524|MGD|na//molecular function|transferase|IEA|GO:0016740|MGD|na//molecular function|protein kinase|IEA|GO:0004672|MGD|na//molecular function|protein tyrosine kinase|IEA|GO:0004713|MGD|na//molecular function|prote	Mm.15918	protein tyrosine kinase activity|ATP binding activity|protein serine/threonine kinase activity|protein kinase activity|protein amino acid phosphorylation|transferase activity	Passed	protein amino acid phosphorylation	ATP binding; transferase; protein kinase; protein tyrosine kinase; protein serine/threonine kinase		ENSMUSG00000021754	13	109338377	109367744
583475	NM_011518	Syk	spleen tyrosine kinase	|Syk|spleen tyrosine kinase|;	13	20963	NM_011518	NP_035648	signal	molecular function|ATP binding|IEA|GO:0005524|MGD|7744830,11676469//molecular function|transferase|IEA|GO:0016740|MGD|7744830,11676469//molecular function|protein kinase|IEA|GO:0004672|MGD|7744830,11676469//molecular function|protein binding|IPI|GO:000551	Mm.4708	protein tyrosine kinase activity|ATP binding activity|protein serine/threonine kinase activity|protein binding activity|protein kinase activity|enzyme linked receptor protein signaling pathway|G-protein coupled receptor protein signaling pathway|protein amino acid phosphorylation|intracellular signaling cascade|cellular_component unknown|transferase activity	Passed	intracellular signaling cascade; protein amino acid phosphorylation; enzyme linked receptor protein signaling pathway; G-protein coupled receptor protein signaling pathway	ATP binding; transferase; protein kinase; protein binding; protein tyrosine kinase
438282	NM_010071	Dok2	downstream of tyrosine kinase 2	|DokR|Dok2|Frip|p56 dok-2|IL-Four Receptor Interacting Protein|downstream of tyrosine kinase 2|;ENSMUSG00000022102	14	13449	NM_010071	NP_034201	signal	biological process|MAPKKK cascade|TAS|GO:0000165|MGD|9697832,10428862,11470823//molecular function|insulin receptor ligand|IEA|GO:0005158|MGD|9697832,10428862,11470823//biological process|RAS protein signal transduction|IPI|GO:0007265|MGD|9697832,10428862	Mm.10761	transmembrane receptor protein tyrosine kinase signaling protein activity|transmembrane receptor protein tyrosine kinase docking protein activity|insulin receptor binding activity|transmembrane receptor protein tyrosine kinase signaling pathway|RAS protein signal transduction|MAPKKK cascade|cellular_component unknown	Passed	MAPKKK cascade; RAS protein signal transduction; transmembrane receptor protein tyrosine kinase signaling pathway	insulin receptor binding		ENSMUSG00000022102	14	61712528	61716641
935626	AK011967	P2y5	purinergic receptor (family A group 5)	|2610302I02Rik|RIKEN cDNA 2610302I02 gene|;ENSMUSG00000033446	14	67168			signal	G-protein coupled receptor protein signaling pathway	Mm.28294	G-protein coupled receptor activity|G-protein coupled receptor protein signaling pathway|membrane|integral to membrane|G-protein coupled receptor activity, unknown ligand	Passed				ENSMUSG00000033446	14	64162767	64164615
596863	NM_021792	Iigp-pending *	interferon-inducible GTPase	|Iigp-pending|interferon-inducible GTPase|;ENSMUSG00000042186	18	60440	NM_021792	NP_068564	signal	molecular function|GTPase|ISS|GO:0003924|MGD|9862701//biological process|cytokine and chemokine mediated signaling pathway|TAS|GO:0019221|MGD|9862701	Mm.29008	GTPase activity|ATP binding activity|cellular_component unknown|cytokine and chemokine mediated signaling pathway	Passed	cytokine and chemokine mediated signaling pathway	GTPase		ENSMUSG00000042186	Un	126447816	126450655
636640	AW111920	Iigp-pending *	interferon-inducible GTPase	;ENSMUSG00000042186	18	75430		NP_081808	signal	process: cytokine and chemokine mediated signaling pathway	Mm.100018		Passed				ENSMUSG00000042186	Un	126447816	126450655
437517	NM_008977	Ptpn2	protein tyrosine phosphatase, non-receptor type 2	|Ptpn2|Ptpt|protein tyrosine phosphatase, non-receptor type 2|;ENSMUSG00000024539	18	19255	NM_008977	NP_033003	signal	molecular function|hydrolase|IEA|GO:0016787|MGD|na//molecular function|protein phosphatase|IEA|GO:0004721|MGD|na//molecular function|protein tyrosine phosphatase|IEA|GO:0004725|MGD|na//biological process|protein amino acid dephosphorylation|IEA|GO:0006470	Mm.985	protein phosphatase activity|receptor activity|protein tyrosine phosphatase activity|protein amino acid dephosphorylation|hydrolase activity	Passed	protein amino acid dephosphorylation	hydrolase; protein phosphatase; protein tyrosine phosphatase		ENSMUSG00000024539	18	68011025	68063066
571328	NM_016933	Ptprcap	protein tyrosine phosphatase, receptor type, C polypeptide-associated protein	|LSM-1|CD-45-AP|LPAP|Ptprcap|protein tyrosine phosphatose, receptor type, C polypeptide-associated protein|protein tyrosine phosphatase, receptor type, C polypeptide-associated protein|;ENSMUSG00000024834	19	19265	NM_016933	NP_058629	signal	cellular component|plasma membrane|IEA|GO:0005886|MGD|na//molecular function|protein tyrosine phosphatase|IEA|GO:0004725|MGD|na//biological process|transmembrane receptor protein tyrosine phosphatase signaling pathway|IEA|GO:0007185|MGD|na	Mm.41376	protein tyrosine phosphatase activity|transmembrane receptor protein tyrosine phosphatase signaling pathway|integral to membrane|plasma membrane	Passed	transmembrane receptor protein tyrosine phosphatase signaling pathway	protein tyrosine phosphatase	plasma membrane	ENSMUSG00000024834	19	6667295	6667885
891108	NM_009008	Rac2	RAS-related C3 botulinum substrate 2	|Rac2|RAS-related C3 botulinum substrate 2|;ENSMUSG00000033220	19	19354	NM_009008	NP_033034	signal	molecular function|GTP binding|IEA|GO:0005525|MGD|na//molecular function|small monomeric GTPase|IEA|GO:0003925|MGD|na//molecular function|Rho small monomeric GTPase|IEA|GO:0003931|MGD|na//biological process|small GTPase mediated signal transduction|IEA|GO	Mm.1972	small monomeric GTPase activity|Rho small monomeric GTPase activity|GTPase activity|GTP binding activity|ATP binding activity|small GTPase mediated signal transduction	Passed	small GTPase mediated signal transduction	GTP binding; small monomeric GTPase; Rho small monomeric GTPase		ENSMUSG00000033220	15	79289322	79297158
764497	NM_013563	Il2rg	interleukin 2 receptor, gamma chain	|Il2rg|[g]c|CD132|gamma(c)|common gamma chain|gamma C receptor|common cytokine receptor gamma chain|interleukin 2 receptor, gamma chain|;ENSMUSG00000031304	X	16186	NM_013563	NP_038591	signal	cellular component|membrane|IEA|GO:0016020|MGD|na//molecular function|interleukin receptor|IEA|GO:0004907|MGD|na//cellular component|integral membrane protein|IEA|GO:0016021|MGD|na//cellular component|integral plasma membrane protein|IEA|GO:0005887|MGD|na	Mm.2923	interleukin receptor activity|receptor activity|cell surface receptor linked signal transduction|membrane|integral to membrane|integral to plasma membrane|extracellular space|hematopoietin/interferon-class (D200-domain) cytokine receptor activity	Passed	cell surface receptor linked signal transduction	interleukin receptor	membrane; integral membrane protein; integral plasma membrane protein	ENSMUSG00000031304	X	84106100	84109893
634401	NM_028773	1200013B08Rik	RIKEN cDNA 1200013B08 gene	|1200013B08Rik|RIKEN cDNA 1200013B08 gene|;ENSMUSG00000031101	X	74131	NM_028773	NP_083049	signal	Src homology 3 domains; sterile alpha motif; signal transduction	Mm.31363		Passed				ENSMUSG00000031101	X	33792996	33808030
653427	AA240351	5830411E10Rik	RIKEN cDNA 5830411E10 gene	|4933440J18Rik|RIKEN cDNA 4933440J18 gene|;	1	108819			transcription	hypothetical Nucleic acid-binding protein	Mm.196290		Passed
764204	BF123498	A630001G21Rik	RIKEN cDNA A630001G21 gene		1				transcription	InterPro: Sp100 domain	Mm.116691		Passed
641911	NM_030710	Ly108	lymphocyte antigen 108	|SF2000|Ly108|lymphocyte antigen 108|;ENSMUSG00000015314	1	30925	NM_030710	NP_109635	transcription	process: DNA methylation | DNA binding	Mm.79224	N-methyltransferase activity|DNA binding activity|DNA methylation|integral to membrane|integral to plasma membrane|extracellular space	Passed			integral plasma membrane protein	ENSMUSG00000015314	1	173200730	173231982
620868	BB030136	Usf1	upstream transcription factor 1		1				transcription	upstream transcription factor 1; process:regulation of transcription	Mm.24099		Passed
777319	BC006779	BC006779	cDNA sequence BC006779	|LOC229003|;	2	229003			transcription		Mm.89417		Passed
751755	NM_007891	E2f1	E2F transcription factor 1	|E2F-1|E2f1|E2F transcription factor 1|;ENSMUSG00000027490	2	13555	NM_007891	NP_031917	transcription	InterPro: Transcription factor E2F/dimerisation partner (TDP), expression of genes that are required for passage through the cell cycle	Mm.18036	DNA binding activity|transcription factor activity|cell cycle|regulation of transcription, DNA-dependent|apoptosis|regulation of cell cycle|transcription factor complex|cytoplasm|nucleus|regulation of transcription|translation regulator activity	Passed	apoptosis; cell cycle; regulation of cell cycle; regulation of transcription; regulation of transcription, DNA-dependent	DNA binding; transcription factor	nucleus; cytoplasm	ENSMUSG00000027490	2	155383305	155397408
752429	AK013416	Lmo2	LIM only 2	|Rbtn2|Rbtn-2|Lmo2|Ttg2|LIM only 2|LIM domain only 2|;ENSMUSG00000032698	2	16909	NM_008505	NP_032531	transcription	InterPro: Zn-binding protein, LIM; reference LIM-Homeodomain (LIM-HD) genes encode a family of transcription factor	Mm.29266	cell growth and/or maintenance|nucleus	Passed	cell growth and/or maintenance		nucleus	ENSMUSG00000032698	2	104850892	104862516
831643	NM_016750	H2afz	H2A histone family, member Z	|H2afz|histone H2A.Z|H2A histone family, member Z|;ENSMUSG00000042247	3	51788	NM_016750	NP_058030	transcription	process: chromosome organization and biogenesis	Mm.916	DNA binding activity|nucleosome assembly|chromosome organization and biogenesis (sensu Eukarya)|chromosome|nucleus|nucleosome	Passed			nucleus	ENSMUSG00000042247	6	116966417	116967277
576355	NM_010703	Lef1	lymphoid enhancer binding factor 1	|Lef-1|3000002B05|Lef1|lymphoid enhancer factor 1|lymphoid enhancer binding factor 1|;	3	16842	NM_010703	NP_034833	transcription	cellular component|nucleus|IEA|GO:0005634|MGD|11696550//molecular function|DNA binding|IEA|GO:0003677|MGD|11696550//molecular function|protein binding|IPI|GO:0005515|MGD|11696550//molecular function|transcription factor|IDA|GO:0003700|MGD|11696550//cellul	Mm.200634	protein binding activity|DNA binding activity|transcription factor activity|regulation of transcription, DNA-dependent|regulation of transcription from Pol II promoter|transcription factor complex|nucleus|odontogenesis (sensu Vertebrata)	Passed	regulation of transcription, DNA-dependent; regulation of transcription from Pol II promoter	DNA binding; protein binding; transcription factor	nucleus; transcription factor complex
717910	NM_020007	Mbnl	muscleblind-like (Drosophila)	|Mbnl|muscleblind-like (Drosophila)|;	3	56758	NM_020007	NP_064391	transcription	InterPro: Zn-finger, C-x8-C-x5-C-x3-H type	Mm.141993	nucleic acid binding activity|RNA binding activity|nucleus	Passed		RNA binding; nucleic acid binding	nucleus
718326	AK019873	5031415C07Rik	RIKEN cDNA 5031415C07 gene	|5031415C07Rik|RIKEN cDNA 5031415C07 gene|;	5	78814			transcription		Mm.220944		Passed
791455	NM_009637	Aebp2	AE binding protein 2	|Aebp2|AE-binding protein 2|AE binding protein 2|;ENSMUSG00000030232	6	11569	NM_009637	NP_033767	transcription	regulation of transcription, DNA-dependent; Zn-finger, C2H2 type	Mm.86453	transcription co-repressor activity|DNA binding activity|regulation of transcription, DNA-dependent|nucleus	Passed	regulation of transcription, DNA-dependent	DNA binding; transcription co-repressor	nucleus	ENSMUSG00000030232	6	141198444	141224929
637338	NM_012057	Irf5	interferon regulatory factor 5	|Irf5|mirf5|interferon regulatory factor 5|;ENSMUSG00000029771	6	27056	NM_012057	NP_036187	transcription	cellular component|nucleus|IEA|GO:0005634|MGD|na//molecular function|DNA binding|IEA|GO:0003677|MGD|na//molecular function|transcription factor|IEA|GO:0003700|MGD|na//biological process|regulation of transcription, DNA-dependent|IEA|GO:0006355|MGD|na	Mm.6479	DNA binding activity|transcription factor activity|regulation of transcription, DNA-dependent|nucleus	Passed	regulation of transcription, DNA-dependent	DNA binding; transcription factor	nucleus	ENSMUSG00000029771	6	29515544	29526130
716976	NM_033601	Bcl3	B-cell leukemia/lymphoma 3	|Bcl3|Bcl-3|B-cell leukemia/lymphoma 3|;ENSMUSG00000002982	7	12051	NM_033601	NP_291079	transcription	process|regulation of transcription, DNA-dependent	Mm.1068	DNA binding activity|transcription factor activity|regulation of transcription, DNA-dependent	Passed				ENSMUSG00000002982	7	14850534	14865699
463322	NM_023835	Trim12	tripartite motif protein 12	|2310043C01Rik|Trim12|tripartite motif protein 12|;ENSMUSG00000030923	7	76681	NM_023835	NP_076324	transcription	InterPro:Zn-finger, B-box, Zn-finger, RING	Mm.26466	cytoplasm	Passed			cytoplasm	ENSMUSG00000030923	Un	82226917	82233439
619845	BM241342	Trim30 *	tripartite motif protein 30	|Rpt-1|Rpt1|Trim30|tripartite motif protein 30|regulatory protein, T lymphocyte 1|;	7	20128	NM_009099	NP_033125	transcription	process:regulation of transcription, DNA-dependent	Mm.3288	zinc ion binding activity|DNA binding activity|regulation of transcription, DNA-dependent|intracellular|cytoplasm|nucleus	Passed	regulation of transcription, DNA-dependent	DNA binding; zinc binding	nucleus; cytoplasm; intracellular
622181	NM_009099	Trim30 *	tripartite motif protein 30	|Rpt-1|Rpt1|Trim30|tripartite motif protein 30|regulatory protein, T lymphocyte 1|;ENSMUSG00000030919	7	20128	NM_009099	NP_033125	transcription	cellular component|nucleus|IEA|GO:0005634|MGD|11331580//cellular component|cytoplasm|IDA|GO:0005737|MGD|11331580//molecular function|DNA binding|IEA|GO:0003677|MGD|11331580//molecular function|zinc binding|IEA|GO:0008270|MGD|11331580//cellular component|i	Mm.3288	zinc ion binding activity|DNA binding activity|regulation of transcription, DNA-dependent|intracellular|cytoplasm|nucleus	Passed	regulation of transcription, DNA-dependent	DNA binding; zinc binding	nucleus; cytoplasm; intracellular	ENSMUSG00000030919	7	94156502	94210919
777823	NM_030684	Trim34	tripartite motif protein 34	|Trim34|tripartite motif protein 34|;	7	94094	NM_030684	NP_109609	transcription	InterPro:B-box zinc finger, Zinc finger, C3HC4 type (RING finger)	Mm.219657	zinc ion binding activity|molecular_function unknown|biological_process unknown|intracellular|cellular_component unknown	Passed
621246	NM_008320	Icsbp	interferon concensus sequence binding protein	|IRF-8|IRF8|Icsbp|interferon concensus sequence binding protein|interferon consensus sequence binding protein|;ENSMUSG00000041515	8	15900	NM_008320	NP_032346	transcription	InterPro: Interferon regulatory factor, regulation of transcription	Mm.3182	DNA binding activity|transcription factor activity|regulation of transcription, DNA-dependent|immune response|nucleus|translation regulator activity	Multiple Bands	immune response; regulation of transcription, DNA-dependent	DNA binding; transcription factor	nucleus	ENSMUSG00000041515	8	120767257	120787775
720937	NM_133739	2310075C12Rik	RIKEN cDNA 2310075C12 gene	|2310075C12Rik|RIKEN cDNA 2310075C12 gene|;	9	71929	NM_133739	NP_598500	transcription	InterPro: bHLH; eukaryotic transcription factors	Mm.146516	integral to membrane|extracellular space	Passed
717191	BC013089	Ets1	E26 avian leukemia oncogene 1, 5' domain	|LOC270138|hypothetical protein LOC270138|;	9	270138		NP_035938	transcription	process: regulation of cell cycle; InterPro: Ets-domain, HSF/ETS DNA-binding, Sterile alpha motif (SAM)/Pointed domain, transcription	Mm.14115	DNA binding|transcription factor|cell growth and/or maintenance|regulation of transcription, DNA-dependent|regulation of cell cycle|nucleus	Passed
820560	NM_008884	Pml	promyelocytic leukemia	|Trim19|Pml|promyelocytic leukemia|;ENSMUSG00000036986	9	18854	NM_008884	NP_835188	transcription	cellular component|nucleus|IDA|GO:0005634|MGD|10716735//cellular component|nucleus|IEA|GO:0005634|MGD|10716735//molecular function|DNA binding|IEA|GO:0003677|MGD|10716735//molecular function|zinc binding|IEA|GO:0008270|MGD|10716735//cellular component|int	Mm.38497	zinc ion binding activity|DNA binding activity|regulation of transcription, DNA-dependent|intracellular|nucleus	Multiple Bands	regulation of transcription, DNA-dependent	DNA binding; zinc binding	nucleus; intracellular	ENSMUSG00000036986	9	58755613	58787533
572880	NM_011136	Pou2af1	POU domain, class 2, associating factor 1	|OCA-B|Pou2af1|OBF-1|Bob1|BOB.1|OBF.1|POU domain, class 2, associating factor 1|;ENSMUSG00000032053	9	18985	NM_011136	NP_035266	transcription	cellular component|nucleus|IEA|GO:0005634|MGD|na//molecular function|transcription factor|IEA|GO:0003700|MGD|na//cellular component|transcription factor complex|IEA|GO:0005667|MGD|na//biological process|regulation of transcription, DNA-dependent|IEA|GO:00	Mm.897	transcription factor activity|regulation of transcription, DNA-dependent|transcription factor complex|nucleus	Passed	regulation of transcription, DNA-dependent	transcription factor	nucleus; transcription factor complex	ENSMUSG00000032053	9	51550182	51576863
405907	M97635	Tcf12	transcription factor 12	|Tcf12|HTF-4|HEB|HTF4|REB|ME1|ALF1|transcription factor 12|;	9	21406	NM_011544	NP_035674	transcription	cellular component|nucleus|IEA|GO:0005634|MGD|1321336//biological process|development|IEA|GO:0007275|MGD|1321336//molecular function|DNA binding|IDA|GO:0003677|MGD|1321336//molecular function|DNA binding|IEA|GO:0003677|MGD|1321336//molecular function|prot	Mm.36894	DNA binding activity|regulation of transcription, DNA-dependent|development|regulation of transcription from Pol II promoter|transcription factor complex|nucleus|transcriptional activator activity	Passed	development; regulation of transcription, DNA-dependent; regulation of transcription from Pol II promoter	DNA binding; protein binding; transcriptional activator	nucleus; transcription factor complex
427601	NM_010296	Gli	GLI-Kruppel family member GLI	|Gli|Gli1|GLI-Kruppel family member GLI|;ENSMUSG00000040336	10	14632	NM_010296	NP_034426	transcription	InterPro: Zn-finger, C2H2 type, GO: regulation of transcription, DNA-dependent, signal transduction…	Mm.10081	microtubule binding activity|DNA binding activity|regulation of transcription, DNA-dependent|spermatogenesis|signal transduction|cytoplasm|nucleus	Passed	spermatogenesis; signal transduction; regulation of transcription, DNA-dependent	DNA binding; microtubule binding	nucleus; cytoplasm	ENSMUSG00000040336	10	127980900	127982930
793605	BC016236	A230103N10Rik	RIKEN cDNA A230103N10 gene	|CCR4|AW456442|expressed sequence AW456442|;ENSMUSG00000020362	11	104625			transcription	InterPro: Endonuclease/exonuclease/phosphatase; RNA process yeast	Mm.28824		Passed				ENSMUSG00000020362	11	50084349	50092433
764444	NM_016767	Batf	basic leucine zipper transcription factor, ATF-like	|SFA-2|B-ATF|Batf|activating transcription factor B|basic leucine zipper transcription factor-like|basic leucine zipper transcription factor, ATF-like|;ENSMUSG00000034266	12	53314	NM_016767	NP_058047	transcription	basic leucine zipper transcription factor, ATF-like	Mm.6672	DNA binding activity|regulation of transcription, DNA-dependent|nucleus	Passed		DNA binding	nucleus	ENSMUSG00000034266	12	80387020	80409287
804426	AV124984	Baz1a	bromodomain adjacent to zinc finger domain 1A	|Hsp90|Hsp84-1|Hspcb|heat shock protein 1, beta|heat shock protein, 84 kDa 1|heat shock 90kDa protein 1, beta|;ENSMUSG00000021017	12	15516	NM_008302	NP_032328	transcription	process:chromatin modeling, regulation of transcription,	Mm.2180	ATP binding activity|protein binding activity|heat shock protein activity|chaperone activity|response to heat	Passed	response to heat	chaperone; ATP binding; heat shock protein		ENSMUSG00000021017	12	49328738	49369408
671377	NM_007564	Zfp36l1	zinc finger protein 36, C3H type-like 1	|Brf1|ERF1|Zfp36l1|Berg36|TIS11b|cMG1|butyrate response factor 1|zinc finger protein 36, C3H type-like 1|;ENSMUSG00000021127	12	12192	NM_007564	NP_031590	transcription	InterPro: Tis11B like protein, C-terminal, Zn-finger, C-x8-C-x5-C-x3-H type; SwissProt: probable regulatory protein	Mm.18571	nucleic acid binding activity|DNA binding activity|nucleus	Passed		DNA binding; nucleic acid binding	nucleus	ENSMUSG00000021127	12	74794772	74799717
692936	NM_145455	LOC218490-interim	similar to Transcription factor BTF3	|LOC218490|similar to Transcription factor BTF3 (RNA polymerase B transcription factor 3)|;ENSMUSG00000021660	13	218490	NM_145455	NP_663430	transcription	LocusLink entry for BC008233	Mm.1538		Passed				ENSMUSG00000021660	13	95659604	95666675
456342	BC030919	D15Ertd417e	DNA segment, Chr 15, ERATO Doi 417, expressed	|1600014J01Rik|D15Ertd417e|hypothetical protein D15Ertd417e|DNA segment, Chr 15, ERATO Doi 417, expressed|;	15	52609	NM_144811	NP_659060	transcription	process|chromatin assembly/disassembly	Mm.33853	chromatin binding activity|chromatin assembly/disassembly|regulation of transcription, DNA-dependent|chromatin|nucleus|chromatin modification	Passed
333511	NM_019572	Hdac7a	histone deacetylase 7A	|Hdac7a|5830434K02Rik|histone deacetylase 7A|;ENSMUSG00000022475	15	56233	NM_019572	NP_062518	transcription	cellular component|nucleus|IDA|GO:0005634|MGD|10640276//molecular function|protein binding|IPI|GO:0005515|MGD|10640276//molecular function|histone deacetylase|IDA|GO:0004407|MGD|10640276//molecular function|transcriptional repressor|IDA|GO:0016564|MGD|106	Mm.33797	transcription co-repressor activity|histone deacetylase activity|protein binding activity|negative regulation of transcription from Pol II promoter|nucleus|transcriptional repressor activity	Passed	negative regulation of transcription from Pol II promoter	protein binding; histone deacetylase; transcriptional repressor; transcription co-repressor	nucleus	ENSMUSG00000022475	15	98703802	98721920
439773	NM_010444	Nr4a1	nuclear receptor subfamily 4, group A, member 1	|NGFIB|Hbr1|Nr4a1|TIS1|GFRP1|NGFI-B|TR3|Hbr-1|nur77|NP10|N10|Hmr|hormone receptor|nuclear receptor subfamily 4, group A, member 1|;ENSMUSG00000023034	15	15370	NM_010444	NP_034574	transcription	cellular component|nucleus|IEA|GO:0005634|MGD|na//molecular function|DNA binding|IEA|GO:0003677|MGD|na//molecular function|transcription factor|IEA|GO:0003700|MGD|na//molecular function|steroid hormone receptor|IEA|GO:0003707|MGD|na//molecular function|li	Mm.119	steroid hormone receptor activity|ligand-dependent nuclear receptor activity|DNA binding activity|receptor activity|transcription factor activity|regulation of transcription, DNA-dependent|nucleus	Passed	regulation of transcription, DNA-dependent	DNA binding; transcription factor; steroid hormone receptor; ligand-dependent nuclear receptor	nucleus	ENSMUSG00000023034	15	102223905	102232017
574430	BC027330	A430104C18Rik	RIKEN cDNA A430104C18 gene	|A430104C18Rik|AI447294|expressed sequence AI447294|RIKEN cDNA A430104C18 gene|;	16	106205	NM_145931	NP_666043	transcription	InterPro|Zn-finger, C2H2 type	Mm.23824		Passed
620236	NM_007575	C2ta	class II transactivator	|C2ta|CIITA|class II transactivator|;	16	12265	NM_007575	NP_031601	transcription	regulation of transcription, DNA-dependent	Mm.1619	ATP binding activity|regulation of transcription, DNA-dependent|translation regulator activity	Passed	regulation of transcription, DNA-dependent	ATP binding
949055	BC005486	Ets2	E26 avian leukemia oncogene 2, 3' domain	|Ets2|Ets-2|E26 avian leukemia oncogene 2, 3' domain|;ENSMUSG00000022895	16	23872	NM_011809	NP_035939	transcription	process: regulation of cell cycle; InterPro: Ets-domain, HSF/ETS DNA-binding, Sterile alpha motif (SAM)/Pointed domain, transcription	Mm.22365	DNA binding activity|transcription factor activity|cell growth and/or maintenance|regulation of transcription, DNA-dependent|regulation of cell cycle|intracellular|nucleus	Passed	regulation of cell cycle; cell growth and/or maintenance; regulation of transcription, DNA-dependent	DNA binding; transcription factor	nucleus; intracellular	ENSMUSG00000022895	16	96663062	96681145
873758	NM_010931	Np95	nuclear protein 95	|Np95|nuclear protein 95|;ENSMUSG00000001228	17	18140	NM_010931	NP_035061	transcription	process: cell proliferation, regulation of transcription,	Mm.42196	ATP binding activity|transporter activity|DNA binding activity|molecular_function unknown|transport|regulation of transcription, DNA-dependent|cell proliferation|nucleus	Passed	cell proliferation		nucleus	ENSMUSG00000001228	17	55362698	55382750
596400	NM_009122	Satb1	special AT-rich sequence binding protein 1	|2610306G12Rik|Satb1|special AT-rich sequence binding protein 1|;	17	20230	NM_009122	NP_033148	transcription	cellular component|nucleus|IEA|GO:0005634|MGD|na//molecular function|DNA binding|IEA|GO:0003677|MGD|na//molecular function|transcription factor|IEA|GO:0003700|MGD|na//biological process|regulation of transcription, DNA-dependent|IEA|GO:0006355|MGD|na	Mm.4381	DNA binding activity|transcription factor activity|regulation of transcription, DNA-dependent|nucleus	Passed	regulation of transcription, DNA-dependent	DNA binding; transcription factor	nucleus
482952	NM_019408	Nfkb2	nuclear factor of kappa light polypeptide gene enhancer in B-cells 2, p49/p100	|lyt|Nfkb2|p50B|p52|NF-kappaB2|nuclear factor of kappa light polypeptide gene enhancer in B-cells 2, p49/p100|;ENSMUSG00000025225	19	18034	NM_019408	NP_062281	transcription	InterPro: NF-kappa-B/Rel/dorsal family, Death domain, Ankyrin, Cell surface receptor IPT/TIG	Mm.20225	DNA binding activity|transcription co-activator activity|transcription factor activity|lymph gland development|cell growth and/or maintenance|regulation of transcription, DNA-dependent|signal transduction|nucleus	Passed	lymph gland development			ENSMUSG00000025225	19	46217344	46223930
374581	BC027575	Tpt1h	tRNA splicing 2' phosphotransferase 1 homolog	|MGC38286|C79673|MGC36836|cDNA sequence BC032204|expressed sequence C79673|;ENSMUSG00000024965	19	108101	NM_153795	NP_722490	transcription	tRNA splicing 2' phosphotransferase 1 homolog yeast	Mm.29670	cytoskeleton	Passed				ENSMUSG00000024965	19	3185337	3204834
493658	BG917714	Lcn2	lipocalin 2	|NGAL|Lcn2|24p3|lipocalin 2|;ENSMUSG00000026822	2	16819			transport	biological process|transport|IEA|GO:0006810|MGD|na	Mm.9537	binding activity|transporter activity|transport|extracellular space	Passed				ENSMUSG00000026822	2	32739260	32742394
402072	NM_010634	Fabp5	fatty acid binding protein 5, epidermal	|Fabp5|mal1|Fabpe E-FABP|Unknown Klbp, keratinocyte lipid binding protein|fatty acid binding protein 5, epidermal|;ENSMUSG00000000378	3	16592	NM_010634	NP_034764	transport	molecular function|binding|IEA|GO:0005488|MGD|na//biological process|transport|IEA|GO:0006810|MGD|na//molecular function|lipid binding|IEA|GO:0008289|MGD|na	Mm.741	lipid binding activity|binding activity|transporter activity|transport	Passed	transport	binding; lipid binding		ENSMUSG00000000378	11	6431773	6480823
482369	NM_013454	Abca1	ATP-binding cassette, sub-family A (ABC1), member 1	|Abca1|ATP-binding cassette, sub-family A (ABC1), member 1|ATP-binding cassette 1, sub-family A, member 1|;ENSMUSG00000015243	4	11303	NM_013454	NP_038482	transport	function: ATP-binding cassette (ABC) transporter activity	Mm.369	nucleotide binding activity|ATP binding activity|ATP-binding cassette (ABC) transporter activity|transport|cholesterol metabolism|membrane|integral to membrane|integral to plasma membrane|cholesterol transport	Passed	transport; cholesterol transport; cholesterol metabolism	ATP binding; nucleotide binding; ATP-binding cassette (ABC) transporter	membrane; integral membrane protein; integral plasma membrane protein	ENSMUSG00000015243	4	51912519	52018660
850156	NM_028752	0610039P13Rik	RIKEN cDNA 0610039P13 gene	|0610039P13Rik|RIKEN cDNA 0610039P13 gene|;ENSMUSG00000029461	5	74096	NM_028752	NP_083028	transport	InterPro: Cation channel, non-ligand gated	Mm.28804		Passed				ENSMUSG00000029461	5	120280756	120312455
423334	BC031112	Fxyd5	FXYD domain-containing ion transport regulator 5	|Fxyd5|EF-8|Oit2|RIC|oncoprotein induced transcript 2|related to ion channel|FXYD domain-containing ion transport regulator 5|;ENSMUSG00000009687	7	18301		NP_032787	transport	cellular component|membrane|IEA|GO:0016020|MGD|na//biological process|ion transport|IEA|GO:0006811|MGD|na//cellular component|integral membrane protein|IEA|GO:0016021|MGD|na	Mm.1870	ion channel activity|ion transport|membrane|integral to membrane|extracellular space	Passed				ENSMUSG00000009687	7	23306272	23315755
662933	NM_052824	Fxyd2	FXYD domain-containing ion transport regulator 2	|Atp1g1|Fxyd2|sodium pump gamma chain|sodium/potassium-transporting ATPase gamma chain|FXYD domain-containing ion transport regulator 2|ATPase, Na+/K+ transporting, gamma 1 polypeptide|FXYD domain-containing ion transport regulator 2 isoform a|FXYD domain-containing ion transport regulator 2 isoform c|FXYD domain-containing ion transport regulator 2 isoform b|;ENSMUSG00000032088	9	11936	NM_007503; NM_052823; NM_052824	NP_439889	transport	cellular component|membrane|IEA|GO:0016020|MGD|na//biological process|ion transport|IEA|GO:0006811|MGD|na//biological process|sodium transport|IEA|GO:0006814|MGD|na//biological process|potassium transport|IEA|GO:0006813|MGD|na//cellular component|integral	Mm.22742	ion channel activity|sodium/potassium-exchanging ATPase activity|sodium ion transport|potassium ion transport|ion transport|membrane|sodium/potassium-exchanging ATPase complex|integral to membrane	Passed	ion transport; sodium transport; potassium transport	sodium/potassium-exchanging ATPase	membrane; integral membrane protein; sodium/potassium-exchanging ATPase complex	ENSMUSG00000032088	9	45654615	45665675
874383	NM_008522	Ltf	lactotransferrin	|lactotransferrin|Lactoferrin|Ltf|Lf|MMS10-R|Ms10r|minisatellite 10r detected by probe MMS10|;ENSMUSG00000032496	9	17002	NM_008522	NP_032548	transport	biological process|transport|IEA|GO:0006810|MGD|na//cellular component|extracellular|IEA|GO:0005576|MGD|na//biological process|iron transport|IEA|GO:0006826|MGD|na//biological process|iron homeostasis|IEA|GO:0006879|MGD|na//molecular function|ferric iron	Mm.7612	iron ion homeostasis|transport|iron ion transport|extracellular|extracellular space|ferric iron binding activity	Passed	transport; iron transport; iron homeostasis	ferric iron binding	extracellular	ENSMUSG00000032496	9	112129253	112152522
478037	NM_013850	Abca7	ATP-binding cassette, sub-family A (ABC1), member 7	|ABCX|Abca7|Abc51|ATP-binding cassette, sub-family A, member 7|ATP-binding cassette, sub-family A (ABC1), member 7|;ENSMUSG00000035722	10	27403	NM_013850	NP_038878	transport	function: ATP-binding cassette (ABC) transporter activity	Mm.103351	peroxidase activity|nucleotide binding activity|ATP binding activity|ATP-binding cassette (ABC) transporter activity|transport|membrane|integral to membrane|integral to plasma membrane|peroxidase reaction	Passed	transport	ATP binding; ATP-binding cassette (ABC) transporter	integral plasma membrane protein	ENSMUSG00000035722	10	80454949	80472906
419193	D67015	Kpnb1	karyopherin (importin) beta 1	|Kpnb1|Impnb|importin beta|karyopherin (importin) beta 1|;ENSMUSG00000001440	11	16211	NM_008379	NP_032405	transport	cellular component|nucleus|IEA|GO:0005634|MGD|na//biological process|transport|IEA|GO:0006810|MGD|na//biological process|protein transport|IEA|GO:0015031|MGD|na//cellular component|importin, beta-subunit|IEA|GO:0005648|MGD|na//biological process|intracell	Mm.16710	protein transporter activity|protein-nucleus import, docking|protein transport|transport|intracellular protein transport|nuclear pore|cytoplasm|nucleus	Passed	transport; protein transport; intracellular protein transport; protein-nucleus import, docking		nucleus; importin, beta-subunit	ENSMUSG00000001440	11	97915886	97943792
374501	NM_011873	Dazap2	DAZ associated protein 2	|Dazap2|Brbp|Prtb|gt6-12|DAZ associated protein 2|proline rich protein expressed in brain|;ENSMUSG00000000346	15	23994	NM_011873	NP_036003	transport	process: transport	Mm.28797		Passed				ENSMUSG00000000346	15	101562035	101567078
619411	NM_009593	Abcg1	ATP-binding cassette, sub-family G (WHITE), member 1	|Abcg1|Abc8|ATP-binding cassette 8|ATP-binding cassette, subfamily G, member 1|ATP-binding cassette, sub-family G (WHITE), member 1|;ENSMUSG00000024030	17	11307	NM_009593	NP_033723	transport	function: ATP-binding cassette (ABC) transporter activity	Mm.15691	nucleotide binding activity|ATP binding activity|ATP-binding cassette (ABC) transporter activity|transport|membrane|integral to membrane|integral to plasma membrane|extracellular space	Passed	transport	ATP binding; nucleotide binding; ATP-binding cassette (ABC) transporter	membrane; integral membrane protein; integral plasma membrane protein	ENSMUSG00000024030	17	30274924	30333768
576775	NM_013683	Tap1	transporter 1, ATP-binding cassette, sub-family B (MDR/TAP)	|APT1|PSF-1|Y3|Ham-1|MTP1|Abcb2|Ham1|Tap1|Tap-1|ABC17|RING4|peptide transporter PSF1|antigen peptide transporter 1|transporter, ABC, MHC, 1|peptide supply factor 1|ABC transporter, MHC, 1|histocompatibility antigen modifier 1|transporter associated with antigen processing 1|ATP dependent transport protein family member|transporter 1, ABC (ATP binding cassette)|transporter 1, ATP-binding cassette,…	17	21354	NM_013683	NP_038711	transport	cellular component|membrane|IEA|GO:0016020|MGD|1473153//biological process|transport|IEA|GO:0006810|MGD|1473153//molecular function|ATP binding|IEA|GO:0005524|MGD|1473153//biological process|immune response|IEA|GO:0006955|MGD|1473153//biological process|d	Mm.16122	nucleotide binding activity|ATP binding activity|ATP-binding cassette (ABC) transporter activity|transport|defense response|immune response|membrane|integral to membrane|integral to plasma membrane|extracellular space|oligopeptide transport|oligopeptide transporter activity	Passed	transport; immune response; defense response; oligopeptide transport	ATP binding; nucleotide binding; ATP-binding cassette (ABC) transporter	membrane; integral membrane protein; integral plasma membrane protein
637291	BC018388	Unc93b	unc93 homolog B (C. elegans)	|Unc93b|unc93 homolog B (c. elegans)|;ENSMUSG00000036908	19	54445	NM_019449	NP_062322	transport	Transporter in bacteria and worms	Mm.28406		Passed				ENSMUSG00000036908	19	6874643	6888764
616834	AA174484	F8a	factor 8-associated gene A	;ENSMUSG00000031362	X				unknown	Complex: transcribed gene in F8 intron	Mm.248852		Passed				ENSMUSG00000031362	X	56302765	56311275
833601	NM_025480	2810021O14Rik	RIKEN cDNA 2810021O14 gene	|2810021O14Rik|RIKEN cDNA 2810021O14 gene|;ENSMUSG00000013225	5	66309	NM_025480	NP_079756	unknown	component|integral to membrane	Mm.26765	integral to membrane	Passed				ENSMUSG00000013225	5	37161350	37170593
467873	BI151331	AU020206 *	expressed sequence AU020206	|AU020206|expressed sequence AU020206|;	7	101757			unknown	duplicate	Mm.200422		Passed
764727	BC021821	2310046K10Rik	RIKEN cDNA 2310046K10 gene	|5033415K03Rik|RIKEN cDNA 5033415K03 gene|;ENSMUSG00000022014	14	75988			unknown	epithelial stromal interaction 1 isoform a	Mm.68134		Passed				ENSMUSG00000022014	14	68840244	68937956
388365	BC007186	4930568P13Rik	RIKEN cDNA 4930568P13 gene	|4930568P13Rik|AI463083|RIKEN cDNA 4930568P13 gene|;ENSMUSG00000022488	15	105855	NM_153505	NP_705725	unknown	Human homolog: Hem-1 gene is expressed only in hematopoietic cells	Mm.30805		Passed				ENSMUSG00000022488	15	104433338	104477359
583495	AK006487	1700029F09Rik	RIKEN cDNA 1700029F09 gene	|1700029F09Rik|RIKEN cDNA 1700029F09 gene|;ENSMUSG00000026049	1	75623			unknown	InterPro: esterase.lipase/thioesterase family	Mm.27196		Passed				ENSMUSG00000026049	1	44626680	44641544
622174	BB637331	A530094C12Rik	RIKEN cDNA A530094C12 gene	|A530094C12Rik|RIKEN cDNA A530094C12 gene|;ENSMUSG00000037932	3	242248			unknown	InterPro:Ankyrin	Mm.30832		Multiple Bands				ENSMUSG00000037932	3	136578512	136588709
331399	W29402	4932414K18-interim	hypothetical protein	|4932414K18|hypothetical protein 4932414K18|;	5	231225			unknown	LocusLink entry: Refseq: XM_132111.2; hypothetical protein 4932414K18	Mm.30688		Passed
571219	BG974154				5				unknown	LocusLink: anti-viral guanylate binding protein	Mm.216194		Passed
596897	NM_025510	2310004I24Rik	RIKEN cDNA 2310004I24 gene	|2310004I24Rik|RIKEN cDNA 2310004I24 gene|;ENSMUSG00000020910	11	66358	NM_025510	NP_079786	unknown	metallo-phosphoesterase	Mm.22511		Passed				ENSMUSG00000020910	11	67614221	67628752
751481	AV312603				X				unknown	Not in LocusLink	Mm.179798		Passed
573489	BE623618				2				unknown	Patent: "Anergy-regulated molecules"	Mm.193625		Passed
676523	AA871396	4930579A11Rik	RIKEN cDNA 4930579A11 gene	|4930579A11Rik|RIKEN cDNA 4930579A11 gene|;	11	75909	NM_029478	NP_083754	unknown	Rat: vacuole membrane protein 1	Mm.24584		Passed
575776	BB305394				9				unknown	Similar to adhesion molecule AMICA	Mm.190461		No Amplification
618363	AA175078	1810037B05Rik	RIKEN cDNA 1810037B05 gene		1				unknown	unknown			Passed
617309	BG261611	9630039I18Rik	RIKEN cDNA 9630039I18 gene	|9630039I18Rik|A630006J20|RIKEN cDNA 9630039I18 gene|;	1	226562			unknown	unknown	Mm.27489		Passed
747111	NM_145413	C530043G21Rik	RIKEN cDNA C530043G21 gene	|LOC215015|C530043G21Rik|RIKEN cDNA C530043G21 gene|similar to KIAA0475 gene product|;	1	215015	NM_145413	NP_663388	unknown	unknown	Mm.31097	extracellular space	Passed
388074	BB450471	AI848335	expressed sequence AI848335	|Odf2|MMTEST29|outer dense fiber of sperm tails 2|;	2	18286	NM_013615	NP_038643	unknown	unknown	Mm.663	structural constituent of cytoskeleton	Passed
483735	BC029771	D930015E06Rik	RIKEN cDNA D930015E06 gene	|D930015E06Rik|RIKEN cDNA D930015E06 gene|;ENSMUSG00000033767	3	229473		NP_766269	unknown	unknown	Mm.28838		Passed				ENSMUSG00000033767	3	84592556	84632515
337452	NM_145402	BC003277	integral to membrane, hypothetical protein	|FLJ10199|BC003277|cDNA sequence BC003277|;ENSMUSG00000040616	4	214359	NM_145402	NP_663377	unknown	unknown	Mm.27587	integral to membrane	Passed				ENSMUSG00000040616	4	139773203	139780097
475467	BG067086	C85083	expressed sequence C85083	|C85083|expressed sequence C85083|;	4	97173			unknown	unknown	Mm.27501		Passed
576131	BE847366	AI452232	expressed sequence AI452232	|1810059H22Rik|RIKEN cDNA 1810059H22 gene|;	5	69820			unknown	unknown	Mm.158299		Passed
574069	BF539343	AU020206 *	expressed sequence AU042671	|A130010L24|hypothetical protein A130010L24|;	5	269700			unknown	unknown	Mm.184589		Passed
582531	AF067063	Tcstv1-pending	2-cell-stage, variable group, member 1		5				unknown	unknown	Mm.10758		Passed
316852	NM_133236	A130036A18Rik	RIKEN cDNA A130036A18 gene	|Gig18|2310047L21Rik|testhymin|Tssn1|Glcci1|thymocyte/spermatocyte selection 1|glucocorticoid induced transcript 1|;ENSMUSG00000019773	6	170772	NM_133236	NP_835173	unknown	unknown	Mm.27320		Passed				ENSMUSG00000019773	10	5661874	5667796
638284	BF788510	AA175286	EST AA175286	|ESTM25|EST AA1752865|expressed sequence tag mouse EST 25|;	6	13941			unknown	unknown	Mm.196013		Passed
777379	BB638347	9830104F22Rik	RIKEN cDNA 9830104F22 gene	|A630026L20|hypothetical protein A630026L20|;	7	244193		NP_766494	unknown	unknown	Mm.87717		Passed
574802	BI687763	AI467606	expressed sequence AI467606	|expressed sequence AI467606|;	7	101602			unknown	unknown	Mm.33718		Passed
621097	AV024531	AV235546	expressed sequence AV235546	|Swap70|70kDa|SWAP complex protein, 70 kDa|;	7	20947	NM_009302	NP_033328	unknown	unknown	Mm.57107	ATP binding activity|protein binding activity|calcium ion binding activity|DNA binding activity|nucleus|somatic cell DNA recombination|isotype switching	Passed	isotype switching; somatic cell DNA recombination	ATP binding; DNA binding; protein binding	nucleus
467364	BI412487	C86302	expressed sequence C86302	|B130036O03|hypothetical protein B130036O03|;	7	233876		NP_766334	unknown	unknown	Mm.27628		Passed
620022	AK007679	1810033B17Rik	RIKEN cDNA 1810033B17 gene	|1810033B17Rik|RIKEN cDNA 1810033B17 gene|;ENSMUSG00000013974	8	69189			unknown	unknown	Mm.175176		Passed				ENSMUSG00000013974	8	3578266	3580988
407354	AK014776	4833427B12Rik	RIKEN cDNA 4833427B12 gene	|4833427B12Rik|RIKEN cDNA 4833427B12 gene|;ENSMUSG00000031821	8	73769			unknown	unknown	Mm.232519		Passed				ENSMUSG00000031821	8	120612444	120620170
576850	BC031535	1110028E10Rik	RIKEN cDNA 1110028E10 gene	|1110028E10Rik|RIKEN cDNA 1110028E10 gene|;ENSMUSG00000002820	9	68682	NM_152808	NP_690021	unknown	unknown	Mm.148425	integral to membrane	Passed				ENSMUSG00000002820	9	21411492	21427351
791570	NM_025372	Tipin-pending	timeless interacting protein	|1110018P21Rik|1110005A05Rik|RIKEN cDNA 1110018P21|RIKEN cDNA 1110005A05 gene|;ENSMUSG00000032397	9	66131	NM_025372	NP_079648	unknown	unknown	Mm.196219		Passed				ENSMUSG00000032397	9	64855521	64879125
642115	AK017900	5830405N20Rik	RIKEN cDNA 5830405N20 gene	|5830405N20Rik|RIKEN cDNA 5830405N20 gene|;ENSMUSG00000034833	10	67596			unknown	unknown	Mm.32324		Passed				ENSMUSG00000034833	10	131004280	131019629
618483	AK018456	8430435B07Rik	RIKEN cDNA 8430435B07 gene	|8430435B07Rik|RIKEN cDNA 8430435B07 gene|;	10	71530			unknown	unknown	Mm.218616
718425	BQ176089	A130090K04Rik	RIKEN cDNA A130090K04 gene	|A130090K04Rik|RIKEN cDNA A130090K04 gene|;	10	320495			unknown	unknown	Mm.122667		Passed
468867	BI737839	AI662270	expressed sequence AI662270	|LOC237943|hypothetical protein LOC237943|;	11	237943			unknown	unknown	Mm.37773		Passed
574379	BB612346	AV230647	expressed sequence AV230647	|F730038I15Rik|RIKEN cDNA F730038I15 gene|;	11	320207			unknown	unknown	Mm.18499		Passed
935343	AW913089	AW909330	expressed sequence AW909330	|A430104N18Rik|RIKEN cDNA A430104N18 gene|;	11	78591			unknown	unknown	Mm.1891		Multiple Bands
372639	BC003922	D11Ertd530e	DNA segment, Chr 11, ERATO Doi 530, expressed	|2610028O16Rik|D11Ertd530e|DNA segment, Chr 11, ERATO Doi 530, expressed|;ENSMUSG00000017548	11	52615			unknown	unknown	Mm.21964		Passed				ENSMUSG00000017548	11	80656597	80673433
779165	NM_133762	5830426I05Rik	RIKEN cDNA 5830426I05 gene	|5830426I05Rik|RIKEN cDNA 5830426I05 gene|;ENSMUSG00000042029	12	76044	NM_133762	NP_598523	unknown	unknown	Mm.21516		Passed				ENSMUSG00000042029	12	110626166	110663414
596604	NM_134051	AI893585	expressed sequence AI893585	|Igh-VJ558|immunoglobulin heavy chain (J558 family)|immunoglobulin heavy chain, (J558 family)|;ENSMUSG00000003771	12	16061	NM_134051	NP_598812	unknown	unknown	Mm.157783	antigen binding activity|humoral immune response	Passed				ENSMUSG00000003771	12	107536337	109185921
421476	AK003665	D12Ertd647e	DNA segment, Chr 12, ERATO Doi 647, expressed	|D12Ertd647e|1110013J02Rik|DNA segment, Chr 12, ERATO Doi 647, expressed|;ENSMUSG00000021206	12	52668			unknown	unknown	Mm.2121		Multiple Bands				ENSMUSG00000021206	12	97649723	97655708
764435	NM_144846	0910001A06Rik	RIKEN cDNA 0910001A06 gene	|0910001A06Rik|DKFZp566A1524|AW122079|RIKEN cDNA 0910001A06 gene|;ENSMUSG00000022378	15	223601	NM_144846	NP_659095	unknown	unknown	Mm.22383		Passed				ENSMUSG00000022378	15	64372511	64439763
719233	BI082693	AI661017	expressed sequence AI66101	|E430024D12|hypothetical protein E430024D12|;ENSMUSG00000036944	15	213068		NP_766102	unknown	unknown	Mm.132299		Passed				ENSMUSG00000036944	15	66985556	67010804
752156	AK020537	9530002O20Rik	RIKEN cDNA 9530002O20 gene	|9530002O20Rik|RIKEN cDNA 9530002O20 gene|;	16	77366			unknown	unknown	Mm.133270		Passed
464036	NM_025967	D16Ertd472e	DNA segment, Chr 16, ERATO Doi 472, expressed	|D16Ertd472e|2310009O17Rik|RIKEN cDNA 2310009O17 gene|DNA segment, Chr 16, ERATO Doi 472, expressed|;ENSMUSG00000022864	16	67102	NM_025967	NP_080243	unknown	unknown	Mm.35581		Passed				ENSMUSG00000022864	16	79100193	79133558
619100	AF193608	Donson	downstream neighbor of SON	|ORF60|Donson|1110025J21Rik|open reading frame 60|downstream neighbor of SON|;	16	60364		NP_068366	unknown	unknown	Mm.200417		Passed
720942	BB541889	E130116N02Rik	RIKEN cDNA E130116N02 gene	|E130116N02Rik|RIKEN cDNA E130116N02 gene|;	16	320081			unknown	unknown	Mm.101023		Passed
635257	BM235717	2010309L07Rik	RIKEN cDNA 2010309L07 gene	|2010309L07Rik|RIKEN cDNA 2010309L07 gene|;	17	66485			unknown	unknown	Mm.35057		Passed
888571	BC032216	2610209L21Rik	RIKEN cDNA 2610209L21 gene	|2610209L21Rik|RIKEN cDNA 2610209L21 gene|;	19	72478			unknown	unknown	Mm.203875		Passed
582261	NM_133362	Edr	erythroid differentiation regulator	|edr|erythroid differentiation regulator|;		170942	NM_133362	NP_579940	unknown	unknown	Mm.35829		Passed
764606	AK017170	5033414A21Rik	RIKEN cDNA 5033414A21 gene	|5033414A21Rik|RIKEN cDNA 5033414A21 gene|;ENSMUSG00000031093	X	75974			unknown	unknown	Mm.32873		Passed				ENSMUSG00000031093	X	21802541	21899868
550811	BG916725	C88302	expressed sequence C88302	|Cybb|gp91phox|gp91<phox>|Cgd|Nox2|cytochrome b-245, beta polypeptide|;	X	13058		NP_031833	unknown	unknown	Mm.23968	voltage-gated ion channel activity|ion channel activity|electron transport|membrane|integral to membrane|oxidoreductase activity	Passed
641755	BG918583			|LOC215015|C530043G21Rik|RIKEN cDNA C530043G21 gene|similar to KIAA0475 gene product|;	15	215015	NM_145413	NP_663388	unknown	unknown	Mm.31097	extracellular space	Passed
596562	AA138315			|Tnfsf8|CD30LG|CD153|tumor necrosis factor (ligand) superfamily, member 8|;	4	21949	NM_009403	NP_033429	unknown	unknown	Mm.4664	tumor necrosis factor receptor ligand activity|cytokine activity|immune response|membrane|integral to membrane	Passed	immune response	cytokine; tumor necrosis factor receptor ligand	membrane; integral membrane protein
596678	AI893017			ENSMUSG00000040012	1				unknown	unknown	Mm.217330		Passed				ENSMUSG00000040012	1	175011464	175013885
596361	BE635046				4				unknown	unknown	Mm.138828		Passed
581893	AA152763				6				unknown	unknown	Mm.179888		Passed
642204	BG071670				8				unknown	unknown	Mm.19184		Passed
438938	AA007808				10				unknown	unknown	Mm.32833		Passed
777225	BF662104				11				unknown	unknown	Mm.30811		Passed

## Sheet: Sheet2
Inconsistencies in Chromosome Mapping					John	Bruce	Anil
Systematic	GenBank	MGI/LocusLink Symbol (*duplicate)	MGI/LocusLink Gene name	Synonyms	Chromosome	Chr	Chr
596340	BF160555	Lypla1	lysophospholipase 1		1	3
402072	NM_010634	Fabp5	fatty acid binding protein 5, epidermal	|Fabp5|mal1|Fabpe E-FABP|Unknown Klbp, keratinocyte lipid binding protein|fatty acid binding protein 5, epidermal|;ENSMUSG00000000378	3	1	3
574069	BF539343	AU020206 *	expressed sequence AU042671	|A130010L24|hypothetical protein A130010L24|;	7	5	5
479249	NM_008143	Gnb2-rs1	guanine nucleotide binding protein, beta 2, related sequence 1	|Gnb2l1|Gnb2-rs1|GB-like|p205|Rack1|guanine nucleotide binding protein related gene|guanine nucleotide binding protein, beta-2, related sequence 1|guanine nucleotide binding protein, beta 2, related sequence 1|guanine nucleotide binding protein (G protein), beta polypeptide 2-like 1|;ENSMUSG00000020372	11	7	11
804426	AV124984	Baz1a	bromodomain adjacent to zinc finger domain 1A	|Hsp90|Hsp84-1|Hspcb|heat shock protein 1, beta|heat shock protein, 84 kDa 1|heat shock 90kDa protein 1, beta|;ENSMUSG00000021017	12	17	12
641755	BG918583			|LOC215015|C530043G21Rik|RIKEN cDNA C530043G21 gene|similar to KIAA0475 gene product|;	15	1	1
636640	AW111920	Iigp-pending *	interferon-inducible GTPase	;ENSMUSG00000042186	18	0	7
891108	NM_009008	Rac2	RAS-related C3 botulinum substrate 2	|Rac2|RAS-related C3 botulinum substrate 2|;ENSMUSG00000033220	19	0	15
8 Duplicates
619922	BG092526	9130002C22Rik *	RIKEN cDNA 9130002C22 gene		7	0				protein trafficking	InterPro: Root hair defective 3 GTP-binding,membrane trafficking, cell enlargement	AK018585	ESTs			mac12f07.x1 Soares mouse 3NbMS Mus musculus cDNA clone IMAGE:3999517 3', mRNA sequence.; ESTs			Passed					Mm.38280
653161	AI390695	9130002C22Rik *	RIKEN cDNA 9130002C22 gene	|9830104F22Rik|VLIG-1|9130002C22Rik|RIKEN cDNA 9130002C22 gene|very large inducible GTPase 1|;	7	0	7	74558	NP_083276	protein trafficking	duplicate InterPro: Root hair defective 3 GTP-binding; membrane trafficking	AK046674 517/565 AK018585	RIKEN cDNA 9130002C22 gene	9130002C22Rik		Public domain EST			Passed					Mm.97986
597031	AA145466	9130002C22Rik *	RIKEN cDNA 9130002C22 gene		7	0				protein trafficking	duplicate	AK018585 203/221	Public domain EST			mr10d04.r1 Soares mouse 3NbMS Mus musculus cDNA clone IMAGE:597031 5', mRNA sequence.			Passed
574069	BF539343	AU020206 *	expressed sequence AU042671	|A130010L24|hypothetical protein A130010L24|;	7	5	5	269700		unknown			hypothetical protein A130010L24	AU042671	5 F	602049523F1 NCI_CGAP_SG2 Mus musculus cDNA clone IMAGE:4188868 5', mRNA sequence.; expressed sequence AU042671			Passed					Mm.184589
467873	BI151331	AU020206 *	expressed sequence AU020206	|AU020206|expressed sequence AU020206|;	7	7	7	101757		unknown	duplicate		Mus musculus 3 days neonate thymus cDNA, RIKEN full-length enriched library, clone:A630040D01 product:unknown EST, full insert sequence.	AU020206	7	602917314F1 NCI_CGAP_Lu29 Mus musculus cDNA clone IMAGE:5067795 5', mRNA sequence.; expressed sequence AU020206			Passed					Mm.200422
832158	NM_007969	Expi *	extracellular proteinase inhibitor	|Expi|WDNM1|extracellular proteinase inhibitor|;ENSMUSG00000000983	11	11	11	14038	NP_031995	protease inhibitor	function|endopeptidase inhibitor activity		extracellular proteinase inhibitor	Expi; Expi; WDNM1	11 C	WDNM1; protease inhibitor homology; Mus musculus extracellular proteinase inhibitor (Expi), mRNA.	extracellular proteinase inhibitor		Passed				NM_007969	Mm.1650	endopeptidase inhibitor activity|extracellular space	ENSMUSG00000000983	11	84362513	84364835
331847	W08116	Expi *	extracellular proteinase inhibitor		11	0				protease inhibitor	endopeptidase inhibitor activity	NM_007969 368/455	Mus musculus, clone IMAGE:1348774, mRNA			AGENCOURT_10801153 NIH_MGC_152 Mus musculus cDNA clone IMAGE:6766535 5', mRNA sequence.			Passed					Mm.24097
636640	AW111920	Iigp-pending *	interferon-inducible GTPase	;ENSMUSG00000042186	18	0	7			signal	process: cytokine and chemokine mediated signaling pathway	NM_021792 417/472	ESTs			MC8026 mouse liver, vehicle control Mus musculus cDNA clone MC8026 3', mRNA sequence.; ESTs			Passed					Mm.100018		ENSMUSG00000042186	Un	126447816	126450655
596863	NM_021792	Iigp-pending *	interferon-inducible GTPase	|Iigp-pending|interferon-inducible GTPase|;ENSMUSG00000042186	18	18	18	60440	NP_068564	signal	molecular function|GTPase|ISS|GO:0003924|MGD|9862701//biological process|cytokine and chemokine mediated signaling pathway|TAS|GO:0019221|MGD|9862701		interferon-inducible GTPase	Iigp-pending; Iigp-pending; AI046432; AW111922	18	Mus musculus interferon-inducible GTPase (Iigp-pending), mRNA.	interferon-inducible GTPase		Passed	cytokine and chemokine mediated signaling pathway	GTPase		NM_021792	Mm.29008	GTPase activity|ATP binding activity|cellular_component unknown|cytokine and chemokine mediated signaling pathway	ENSMUSG00000042186	Un	126447816	126450655
638496	BB326924	Ms4a6c *	membrane-spanning 4-domains, subfamily A, member 6C	;ENSMUSG00000024676	19	0				immune	similar to Ms4a6c, membrane-spanning 4-domains	NM_028595, AF237910 101/101	ESTs, Highly similar to RIKEN cDNA 2200009H22 [Mus musculus] [M.musculus]			BB326924 RIKEN full-length enriched, 4 days neonate male adipose Mus musculus cDNA clone B430213F23 3', mRNA sequence.; ESTs, Highly similar to RIKEN cDNA 2200009H22 [Mus musculus] [M.musculus]			Passed					Mm.175603		ENSMUSG00000024676	19	10956516	10965912
643902	NM_028595	Ms4a6c *	membrane-spanning 4-domains, subfamily A, member 6C	|2200009H22Rik|Ms4a6c|membrane-spanning 4-domains, subfamily A, member 6C|;ENSMUSG00000024676	19	19	19	73656	NP_082871	immune	SwissProt: may be involved in signal transduction		membrane-spanning 4-domains, subfamily A, member 6C	Ms4a6c; Ms4a6c; 2200009H22Rik	19 A	Mus musculus membrane-spanning 4-domains, subfamily A, member 6C (Ms4a6c), mRNA.	membrane-spanning 4-domains, subfamily A, member 6C		Passed				NM_028595	Mm.87745		ENSMUSG00000024676	19	10956516	10965912
764473	NM_133810	Stk17b*	serine/threonine kinase 17b (apoptosis-inducing)	|AI120141|3110009A03Rik|expressed sequence AI120141|;ENSMUSG00000026094	1	1	1	98267	NP_598571	apoptosis	InterPro: Serine/Threonine protein kinase, Tyrosine protein kinase		expressed sequence AI120141	AI120141; AI120141; 3110009A03Rik	1 C1.1	Mus musculus expressed sequence AI120141 (AI120141), mRNA.	expressed sequence AI120141		Passed				NM_133810	Mm.25559		ENSMUSG00000026094	1	54315768	54344833
621742	AA177584	Stk17b*	serine/threonine kinase 17b (apoptosis-inducing)		1	0				apoptosis	LocusLink: serine/threonine kinase 17b (apoptosis-inducing)	BLAT: chr 1, NM_133810	Public domain EST			mt21e12.r1 Soares mouse 3NbMS Mus musculus cDNA clone IMAGE:621742 5', mRNA sequence.			Passed
622181	NM_009099	Trim30 *	tripartite motif protein 30	|Rpt-1|Rpt1|Trim30|tripartite motif protein 30|regulatory protein, T lymphocyte 1|;ENSMUSG00000030919	7	7	7	20128	NP_033125	transcription	cellular component|nucleus|IEA|GO:0005634|MGD|11331580//cellular component|cytoplasm|IDA|GO:0005737|MGD|11331580//molecular function|DNA binding|IEA|GO:0003677|MGD|11331580//molecular function|zinc binding|IEA|GO:0008270|MGD|11331580//cellular component|i		tripartite motif protein 30	Trim30; Trim30; Rpt1; Rpt-1	7 50.4 cM	regulatory protein, T lymphocyte 1; Mus musculus tripartite motif protein 30 (Trim30), mRNA.	tripartite motif protein 30		Passed	regulation of transcription, DNA-dependent	DNA binding; zinc binding	nucleus; cytoplasm; intracellular	NM_009099	Mm.3288	zinc ion binding activity|DNA binding activity|regulation of transcription, DNA-dependent|intracellular|cytoplasm|nucleus	ENSMUSG00000030919	7	94156502	94210919
619845	BM241342	Trim30 *	tripartite motif protein 30	|Rpt-1|Rpt1|Trim30|tripartite motif protein 30|regulatory protein, T lymphocyte 1|;	7	7	7	20128	NP_033125	transcription	process:regulation of transcription, DNA-dependent	AF220015; NM_009099 375/468	tripartite motif protein 30	Trim30; Trim30; Rpt1; Rpt-1	7 50.4 cM	regulatory protein, T lymphocyte 1; Mus musculus tripartite motif protein 30 (Trim30), mRNA.	tripartite motif protein 30		Passed	regulation of transcription, DNA-dependent	DNA binding; zinc binding	nucleus; cytoplasm; intracellular	NM_009099	Mm.3288	zinc ion binding activity|DNA binding activity|regulation of transcription, DNA-dependent|intracellular|cytoplasm|nucleus
721409	NM_021365	Xlr4*	X-linked lymphocyte-regulated 4	|Xlr4|X-linked lymphocyte-regulated 4|;ENSMUSG00000031362	X	0	X	27083	NP_067340	cell cycle	InterPro:Cor1/Xlr/Xmr conserved region, chromosome core		X-linked lymphocyte-regulated 4	Xlr4	X 29.0 cM	Mus musculus X-linked lymphocyte-regulated 4 (Xlr4), mRNA.	X-linked lymphocyte-regulated 4		Passed				NM_021365	Mm.104764		ENSMUSG00000031362	X	56302765	56311275
749907	BB227283	Xlr4*	X-linked lymphocyte regulated gene 4		X	0				cell cycle	InterPro: Cor1/Xlr/Xmr conserved region; chromosome core in the meiotic prophase chromosomes	BLAT: 3 different X about =, one is Xlr4, BC025576 (971/973 vs Nlrf4), ENSMUS53055, ENSMUS33728.1; Blast: AK041345 674/688 hits 73/73 vs Xlr4 NM_021365	Mus musculus 3 days neonate thymus cDNA, RIKEN full-length enriched library, clone:A630003P16 product:unknown EST, full insert sequence.			ESTs			Passed					Mm.164700
9130002C22Rik *
9130002C22Rik *
AU020206 *
Expi *
Iigp-pending *
Ms4a6c *
Stk17b*
Trim30 *
Xlr4*
