# Supplementary material for: Microarray and comparative genomics-based identification of genes and gene regulatory regions of the mouse immune system
Source: BMC Genomics. 2004 Oct 25;5:82. doi: 10.1186/1471-2164-5-82 (PMC534115; doi:10.1186/1471-2164-5-82)
Supplement: Additional File 2 — Using K-means clustering in GeneSpring (Version 4.2.1), 160 annotated genes, were divided into distinct sets based on similarity of expression patterns across 15 tissues. Tissues were given equal weight, the number of clusters was set at 20, and similarity was measured by standard correlation. [file 1471-2164-5-82-S2.xls]

## Sheet: Sheet1
021303 160 annotated genes were loaded into GeneSpring. 156 were recognized by GeneSpring and were clustered by K-means against 15 tissues (15_Tissues_hutton_112902) shown at the bottom of the figure.
Tissues were given equal weight, the number of clusters was set at 20, and similarity was measured by standard deviation.
						Systematic	Common	Genbank	Description	Chromosome
						574464	Dnahc8	AF356522	dynein, axonemal, heavy chain 8	17
						484259	Man2b1	NM_010764	mannosidase 2, alpha B1	8
						619411	Abcg1	NM_009593	ATP-binding cassette, sub-family G (WHITE), member 1	17
						332091	Sgpl1	BC026135	sphingosine phosphate lyase 1	10
						717191	Ets1	BC013089	E26 avian leukemia oncogene 1, 5' domain	9
						405907	Tcf12	M97635	transcription factor 12	9
						575698	Oasl2	NM_011854	2'-5' oligoadenylate synthetase-like 2	5
						426010	C1qc	NM_007574	complement component 1, q subcomponent, c polypeptide	4
						465005	Zfp162	BC009091	zinc finger protein 162	19
						441216	Smarcf1	NM_033566	SWI/SNF related, matrix associated, actin dependent regulator of chromatin, subfamily f, member 1	4
						352146	Acly	AF332052	ATP citrate lyase	11
						330336	H2-K	U47328	histocompatibility 2, K region	17
						481692	Snrp70	AK005045	U1 small nuclear ribonucleoprotein 70 kDa polypeptide A	7
						315082	Ctsl	NM_009984	cathepsin L	13
						733903	Xlkd1	AK004726	extra cellular link domain-containing 1	7
						329940	Car6	NM_009802	carbonic anhydrase 6	4
						476999	Rplp2	NM_026020	ribosomal protein, large P2	7
						532770	2510008H07Rik	NM_025586	RIKEN cDNA 2510008H07 gene	14
						466295	Rps15	NM_009091	ribosomal protein S15	10
						336325	Ctgf	NM_010217	connective tissue growth factor	10
						733810	Eef1b2	NM_018796	eukaryotic translation elongation factor 1 beta 2	1
						775645	Rps5	NM_009095	ribosomal protein S5	7
						659928	Rpl35a	NM_021338	ribosomal protein L35a	16
						479249	Gnb2-rs1	NM_008143	guanine nucleotide binding protein, beta 2, related sequence 1	7
						330668	Ctsz	NM_022325	cathepsin Z	2
						570533	Rpl3	NM_013762	ribosomal protein L3	15
						640501	Prss16	NM_019429	protease, serine, 16 (thymus)	13
						596400	Satb1	NM_009122	special AT-rich sequence binding protein 1	17
						721803	Myb	NM_033597	myeloblastosis oncogene	10
						550845	Lck	BC011474	lymphocyte protein tyrosine kinase	4
						576355	Lef1	NM_010703	lymphoid enhancer binding factor 1	3
						333511	Hdac7a	NM_019572	histone deacetylase 7A	15
						619418	Stinp	NM_021897	stress induced protein	4
						949055	Ets2	BC005486	E26 avian leukemia oncogene 2, 3' domain	16
						334755	Camp	NM_009921	cathelicidin antimicrobial peptide	9
						874383	Ltf	NM_008522	lactotransferrin	9
						493658	Lcn2	BG917714	lipocalin 2	2
						669813	S100a8	NM_013650	S100 calcium binding protein A8 (calgranulin A)	3
						723208	Gpcr25	NM_008152	G-protein coupled receptor 25	12
						621095	Ccl4	NM_013652	chemokine (C-C motif) ligand 4	11
						751756	Cd14	NM_009841	CD14 antigen	18
						336783	Ripk3	NM_019955	receptor-interacting serine-threonine kinase 3	14
						480492	Biklk	BC010510	Bcl2-interacting killer-like	15
						618272	Casp11	NM_007609	caspase 11	9
						820560	Pml	NM_008884	promyelocytic leukemia	9
						746463	Prim1	NM_008921	DNA primase, p49 subunit	10
						437517	Ptpn2	NM_008977	protein tyrosine phosphatase, non-receptor type 2	18
						441346	Myc	NM_010849	myelocytomatosis oncogene	15
						791455	Aebp2	NM_009637	AE binding protein 2	6
						476123	Pola2	NM_008893	polymerase (DNA directed), alpha 2	19
						481372	Nolc1	NM_053086	nucleolar and coiled-body phosphoprotein 1	19
						662933	Fxyd2	NM_052824	FXYD domain-containing ion transport regulator 2	9
						779754	Cappa1	BC016232	capping protein alpha 1	3
						920055	Ppia	NM_008907	peptidylprolyl isomerase A	11
						574608	Ptpn8	NM_008979	protein tyrosine phosphatase, non-receptor type 8	3
						482952	Nfkb2	NM_019408	nuclear factor of kappa light polypeptide gene enhancer in B-cells 2, p49/p100	19
						387280	Adcy7	NM_007406	adenylate cyclase 7	8
						427601	Gli	NM_010296	GLI-Kruppel family member GLI	10
						640046	Birc2	NM_007464	baculoviral IAP repeat-containing 2	9
						640178	Gprk6	NM_011938	G protein-coupled receptor kinase 6	13
						920425	H2-L	M34961	histocompatibility 2, L region	17
						598616	Klrd1	NM_010654	killer cell lectin-like receptor, subfamily D, member 1	6
						598713	Cd72	NM_007654	CD72 antigen	4
						622542	B3gnt5	NM_054052	UDP-GlcNAc:betaGal beta-1,3-N-acetylglucosaminyltransferase 5	16
						637338	Irf5	NM_012057	interferon regulatory factor 5	6
						638455	Hck	NM_010407	hemopoietic cell kinase	2
						618001	Stk10	NM_009288	serine/threonine kinase 10	11
						639306	Tnfrsf13b	AK004668	tumor necrosis factor receptor superfamily, member 13b	11
						478037	Abca7	NM_013850	ATP-binding cassette, sub-family A (ABC1), member 7	10
						641512	Ncf4	NM_008677	neutrophil cytosolic factor 4	15
						672263	Lyn	BC031547	Yamaguchi sarcoma viral (v-yes-1) oncogene homolog	4
						621032	Map3k1	AF117340	mitogen activated protein kinase kinase kinase 1	13
						576775	Tap1	NM_013683	transporter 1, ATP-binding cassette, sub-family B (MDR/TAP)	17
						777485	Dock2	NM_033374	dedicator of cyto-kinesis 2	11
						776447	Sema4d	NM_013660	sema domain, immunoglobulin domain (Ig), transmembrane domain (TM) and short cytoplasmic domain, (semaphorin) 4D	13
						751216	Map4k1	BC005433	mitogen activated protein kinase kinase kinase kinase 1	7
						643194	Cdc6	NM_011799	cell division cycle 6 homolog (S. cerevisiae)	11
						402964	Ly86	NM_010745	lymphocyte antigen 86	13
						751220	Icsbp	NM_008320	interferon concensus sequence binding protein	8
						640951	Serpina3g	BC002065	serine (or cysteine) proteinase inhibitor, clade A, member 3G	12
						639168	Ptprc	NM_011210	protein tyrosine phosphatase, receptor type, C	1
						403166	Fabp5	NM_010634	fatty acid binding protein 5, epidermal	1
						622181	Trim30	NM_009099	tripartite motif protein 30	7
						619742	Kars	NM_053092	lysyl-tRNA synthetase	8
						423334	Fxyd5	BC031112	FXYD domain-containing ion transport regulator 5	7
						891108	Rac2	NM_009008	RAS-related C3 botulinum substrate 2	15
						749361	Ccr2	NM_009915	chemokine (C-C) receptor 2	9
						620795	Itgax	NM_021334	integrin alpha X	7
						403499	Fcgr3	NM_010188	Fc receptor, IgG, low affinity III	1
						575397	Ccl6	NM_009139	chemokine (C-C motif) ligand 6	11
						676376	Tln	NM_011602	talin	4
						752429	Lmo2	AK013416	LIM only 2	2
						596570	Daf1	NM_010016	decay accelerating factor 1	1
						573301	Cd97	NM_011925	CD97 antigen	8
						407569	Cxcr4	NM_009911	chemokine (C-X-C motif) receptor 4	1
						671377	Zfp36l1	NM_007564	zinc finger protein 36, C3H type-like 1	12
						637849	H2-Q7	NM_010394	histocompatibility 2, Q region locus 7	17
						618909	Ogt	NM_139144	O-linked N-acetylglucosamine (GlcNAc) transferase (UDP-N-acetylglucosamine:polypeptide-N-acetylglucosaminyl transferase)	0
						596976	Tnfrsf9	NM_011612	tumor necrosis factor receptor superfamily, member 9	4
						636781	Gzmb	NM_013542	granzyme B	14
						573690	Tnfrsf4	NM_011659	tumor necrosis factor receptor superfamily, member 4	4
						948894	Mcmd7	NM_008568	mini chromosome maintenance deficient 7 (S. cerevisiae)	5
						444918	Mcmd6	NM_008567	mini chromosome maintenance deficient 6 (S. cerevisiae)	1
						643854	Eno1	NM_023119	enolase 1, alpha non-neuron	4
						441229	Mcmd2	NM_008564	mini chromosome maintenance deficient 2 (S. cerevisiae)	6
						466047	Mcmd5	NM_008566	mini chromosome maintenance deficient 5 (S. cerevisiae)	8
						579735	Pcna	NM_011045	proliferating cell nuclear antigen	2
						419193	Kpnb1	D67015	karyopherin (importin) beta 1	11
						579715	Gapd	NM_008084	glyceraldehyde-3-phosphate dehydrogenase	6
						642836	Cd86	BC013807	CD86 antigen	16
						723285	Lcp2	BC006948	lymphocyte cytosolic protein 2	11
						808785	Itgb2	NM_008404	integrin beta 2	10
						637369	Cd6	NM_009852	CD6 antigen	19
						932803	Pip5k2a	AK012196	phosphatidylinositol-4-phosphate 5-kinase, type II, alpha	2
						851752	Ccl22	NM_009137	chemokine (C-C motif) ligand 22	2
						438282	Dok2	NM_010071	downstream of tyrosine kinase 2	14
						717926	Usp18	NM_011909	ubiquitin specific protease 18	6
						425786	Parvg	BC011200	parvin, gamma	15
						749544	Stat1	NM_009283	signal transducer and activator of transcription 1	1
						751755	E2f1	NM_007891	E2F transcription factor 1	2
						833511	Ccne1	NM_007633	cyclin E1	7
						642467	Tacc3	NM_011524	transforming, acidic coiled-coil containing protein 3	5
						746419	Mcmd4	NM_008565	mini chromosome maintenance deficient 4 homolog (S. cerevisiae)	16
						475451	Tk1	NM_009387	thymidine kinase 1	11
						618949	Stat4	NM_011487	signal transducer and activator of transcription 4	1
						573556	H2-Oa	NM_008206	histocompatibility 2, O region alpha locus	17
						620236	C2ta	NM_007575	class II transactivator	16
						876033	Selpl	NM_009151	selectin, platelet (p-selectin) ligand	5
						571328	Ptprcap	NM_016933	protein tyrosine phosphatase, receptor type, C polypeptide-associated protein	19
						764497	Il2rg	NM_013563	interleukin 2 receptor, gamma chain	0
						669933	H2-DMa	NM_010386	histocompatibility 2, class II, locus DMa	17
						748587	H2-Eb1	NM_010382	histocompatibility 2, class II antigen E beta	17
						572880	Pou2af1	NM_011136	POU domain, class 2, associating factor 1	9
						597054	H2-Ob	NM_010389	histocompatibility 2, O region beta locus	17
						622274	Ms4a1	NM_007641	membrane-spanning 4-domains, subfamily A, member 1	19
						832043	Ccl19	NM_011888	chemokine (C-C motif) ligand 19	4
						596470	Cd79b	NM_008339	CD79B antigen	11
						874758	Cxcl9	NM_008599	chemokine (C-X-C motif) ligand 9	5
						583475	Syk	NM_011518	spleen tyrosine kinase	13
						620027	Ctss	NM_021281	cathepsin S	3
						618271	H2-Ab1	NM_010379	histocompatibility 2, class II antigen A, beta 1	17
						636078	Hps3	NM_080634	Hermansky-Pudlak syndrome 3 homolog (human)	3
						873590	Dgkz	BC014860	diacylglycerol kinase zeta	2
						597433	Cxcl13	NM_018866	chemokine (C-X-C motif) ligand 13	5
						777605	B2m	NM_009735	beta-2 microglobulin	2
						643905	Abca1	NM_013454	ATP-binding cassette, sub-family A (ABC1), member 1	4
						777811	Il4ra	NM_010557	interleukin 4 receptor, alpha	7
						638791	Man1a	NM_008548	mannosidase 1, alpha	10
						874030	Ocil-pending	NM_053109	osteoclast inhibitory lectin	6
						833557	Mybl2	NM_008652	myeloblastosis oncogene-like 2	2
						876780	Ddx5	NM_007840	DEAD (aspartate-glutamate-alanine-aspartate) box polypeptide 5	11
						622624	Dnase1l3	NM_007870	deoxyribonuclease 1-like 3	14
						764385	Iigp-pending	NM_021792	interferon-inducible GTPase	18
						747038	Col3a1	BC028248	procollagen, type III, alpha 1	1
						641865	Nr4a1	NM_010444	nuclear receptor subfamily 4, group A, member 1	15
						871565	Bst1	NM_009763	bone marrow stromal cell antigen 1	5
Lymphnode unstimulated		Liver		E165 GI tract
Lymphnode stimulated		E165Lung		Prox jejunum
	PBMC		Adult lung		Ileum
	Spleen		Normal synovium
	Act T-cell		Acute synovium
		Thymus		Chronic synovium
