# Supplementary material for: Microarray and comparative genomics-based identification of genes and gene regulatory regions of the mouse immune system
Source: BMC Genomics. 2004 Oct 25;5:82. doi: 10.1186/1471-2164-5-82 (PMC534115; doi:10.1186/1471-2164-5-82)
Supplement: Additional File 12 — Tissue lists used in the generation of microarray profile data. [file 1471-2164-5-82-S12.xls]

## Sheet: TissueSets
Tissues in various experiments. Incyte Mouse GEM1 (127_CloneID)
Types of tissues in tissue sets. Most are in duplicate and are listed twice.
Set of 65 normal adult and fetal tissues		Set of 6 immune tissues	Set of 15 mouse tissues
Description	Abbreviation	Description	Description
Activated T-cells	T_activ	Activated T-cells	Activated T-cells
Adipose, brown fat	AdipBrn	Lymph node, stimulated	GI tract, fetal, day 16.5
Adipose, brown fat	AdipBrn	Lymph node, stimulated	GI tract, fetal, day 16.5
Adipose, brown fat	AdipBrn	Lymph node, unstimulated	Ileum
Bladder, adult	BladdAd	Lymph node, unstimulated	Ileum
Bladder, adult	BladdAd	Peripheral blood mononuclear cells	Liver
Bladder, day 1	BladdD1	Peripheral blood mononuclear cells	Liver
Bladder, day 1	BladdD1	Spleen	Lung
Brain hypothalamus	Hypothal	Spleen	Lung
Brain, fetal day 18	BrE18	Thymus	Lung, fetal day 16.5
Brain, fetal day 18	BrE18	Thymus	Lung, fetal day 16.5
Brain, hippocampus	Hippocamp		Lymph node, stimulated
Brain, hippocampus	Hippocamp		Lymph node, stimulated
Brain, hypothalamus	Hypothal		Lymph node, unstimulated
Brain, nucleus accumbens	NucAccumbs		Lymph node, unstimulated
Brain, nucleus accumbens	NucAccumbs		Peripheral blood mononuclear cells
Brain, postnatal day 2	BrnD2		Peripheral blood mononuclear cells
Brain, postnatal day 2	BrnD2		Proximal jejunum
Brain, striatum	Striat		Proximal jejunum
Brain, striatum	Striat		Spleen
Cecum	Cec		Spleen
Cecum	Cec		Synovium, acute arthritis
Cerebellum	Cerebel		Synovium, acute arthritis
Cerebellum	Cerebel		Synovium, chronic arthritis
Colon, distal	D.Col		Synovium, chronic arthritis
Colon, distal	D.Col		Synovium, normal
Dorsal root ganglion	DRG		Synovium, normal
Dorsal root ganglion	DRG		Thymus
Duodenum	Duo		Thymus
Duodenum	Duo
Epididymis, head	EpiHd
Epididymis, head	EpiHd
Epididymis, tail	EpiTl
Epididymis, tail	EpiTl
Fetus, day 16.5	E165
Fetus, day 16.5	E165
Hair, anagen, growth	HairAnag
Hair, anagen, growth	HairAnag
Hair, catagen, transition	HairCat
Hair, catagen, transition	HairCat
Heart, atrium	Atrium
Heart, atrium	Atrium
Heart, fetal day 14.5	HeartE145
Heart, fetal day 14.5	HeartE145
Heart, ventricle	Ventr
Heart, ventricle	Ventr
Ileum	IL
Ileum	IL
Ileum, small intestine	ILSBR
Ileum, small intestine	ILSBR
Joint, synovium	Synov
Joint, synovium	Synov
Kidney	KidAd
Kidney	KidAd
Kidney, fetal day 18.5	KidE185
Kidney, fetal day 18.5	KidE185
Kidney, postnatal day 2	KidP2
Kidney, postnatal day 3	KidP2
Liver	LiverAdult
Liver	LiverAdult
Liver, fetal day 14	LiverE14
Liver, fetal day 14	LiverE14
Liver, postnatal day 14	LiverP14
Liver, postnatal day 14	LiverP14
Lung	LungAd
Lung	LungAd
Lung, fetal day 13.5	LungE135
Lung, fetal day 13.5	LungE135
Lung, fetal day 16.5	LungE165
Lung, fetal day 16.5	LungE165
Lung, fetal day 18.5	LungE185
Lung, fetal day 18.5	LungE185
Lung, postnatal day 1	LungP1
Lung, postnatal day 1	LungP1
Lung, postnatal day 12	LungP12
Lung, postnatal day 12	LungP12
Lung, postnatal day 24	LungP24
Lung, postnatal day 24	LungP24
Lung, postnatal day 5	LungP5
Lung, postnatal day 5	LungP5
Lymphnode, stimulated	LymphNdStim
Lymphnode, stimulated	LymphNdStim
Lymphnode, unstimulated	LymphNodeUn
Lymphnode, unstimulated	LymphNodeUn
Mammary, involuted	MammInvol
Mammary, involuted	MammInvol
Mammary, lactating	MammLac
Mammary, lactating	MammLac
Nasal respiratory mucosa	NasalRespMuc
Nasal respiratory mucosa	NasalRespMuc
Olfactory cortex	OlfacCortx
Olfactory cortex	OlfacCortx
Olfactory epithelium	OlfacEpith
Olfactory epithelium	OlfacEpith
Pancreas	Pancr
Pancreas	Pancr
Pancreatic islets	Islets
Peripheral blood mononuclear cells	PBMC
Peripheral blood mononuclear cells	PBMC
Proximal colon	P.Col
Proximal colon	P.Col
Proximal jejunum	P.Jej
Proximal jejunum	P.Jej
Skeletal muscle	SkelMusc
Skeletal muscle	SkelMusc
Skin, fetal day 16	SkinE16
Skin, fetal day 16	SkinE16
Skin, postnatal day 2	SkinP2
Skin, postnatal day 2	SkinP2
Small intestine, postnatal day 1	P1
Small intestine, postnatal day 14.5	P145
Small intestine, postnatal day 14.6	P145
Small intestine, postnatal day 2	P1
Spinal cord	SpinalCo
Spinal cord	SpinalCo
Spleen	Spleen
Spleen	Spleen
Stomach	Stom
Stomach	Stom
Testis	Testes
Testis	Testes
Thymus	Thymus
Thymus	Thymus
Thyroid	Thyroid
Thyroid	Thyroid
Uterus, diestrus	UterViDi
Uterus, diestrus	UterViDi
Uterus, estrus	UterViEs
Uterus, estrus	UterViEs
